# Supplementary material for: Differential gene expression in decidualized human endometrial stromal cells induced by different stimuli
Source: Sci Rep. 2024 Apr 2;14:7726. doi: 10.1038/s41598-024-58065-z (PMC10987566; doi:10.1038/s41598-024-58065-z)
Supplement: Supplementary file 2 — Supplementary Table 1. [file 41598_2024_58065_MOESM2_ESM.xlsx]

## Sheet: STable 1 primer list
Supplementary Table S1. Primer sequences for Real-time RT-PCR
	Forward	Reverse
ANGPT2	AACTTTCGGAAGAGCATGGAC	CGAGTCATCGTATTCGAGCGG
VEGFA	CCTTGCTGCTCTACCTCCAC	GCAGTAGCTGCGCTGATAGA
PTGS2	GATACTCAGGCAGAGATGATCTACCC	AGACCAGGCACCAGACCAAAGA
IL1A	GGTTGAGTTTAAGCCAATCCA	TGCTGACCTAGGCTTGATGA
CXCL12	ATTCTCAACACTCCAAACTGTGC	ACTTTAGCTTCGGGTCAATGC
CD40	ACTGAAACGGAATGCCTTCCT	CCTCACTCGTACAGTGCCA
IL1B	AGCTACGAATCTCCGACCAC	CGTTATCCCATGTGTCGAAGAA
IRS2	TTCTTGTCCCACCACTTGAA	CTGACATGTGACATCCTGGTG
IGFBP-1	CGAAGGCTCTCCATGTCACCA	TGTCTCCTGTGCCTTGGCTAAAC
PRL	AAAGGATCGCCATGGAAAG	GCACAGGAGCAGGTTTGAC
MRPL19	GAATGTTATCGAAGGACAAGGT	CAGGAAGGGCATCTCGTAAG
