# Supplementary material for: Differential gene expression in decidualized human endometrial stromal cells induced by different stimuli
Source: Sci Rep. 2024 Apr 2;14:7726. doi: 10.1038/s41598-024-58065-z (PMC10987566; doi:10.1038/s41598-024-58065-z)
Supplement: Supplementary file 3 — Supplementary Table 2. [file 41598_2024_58065_MOESM3_ESM.xlsx]

## Sheet: STable2_all DEGs
Supplementary Table S2. Differentially expressed genes by each decidualization stimulus
Up-regurated genes					Down-regurated genes
cAMP	cAMP+MPA	MPA	E2+MPA		cAMP	cAMP+MPA	MPA	E2+MPA
A4GALT	A4GALT	ABCC6P2	7SK_1		A2M	A2M	AC002480.5	ABCA8
ABCA1	ABCA1	ABTB2	7SK_2		ABHD14A-ACY1	A2M-AS1	AC003006.7	AC000078.5
ABCA4	ABCA6	AC000403.1	ABCC6P2		ABI3BP	AADAT	AC004017.1	AC000123.4
ABCA6	ABCA7	AC002398.11	ABLIM3		ABRACL	AARS	AC004129.7	AC002398.9
ABCA7	ABCA8	AC002456.2	ABTB2		AC000032.2	ABCA10	AC004878.3	AC002480.5
ABCA8	ABCC3	AC002467.7	AC002398.11		AC002056.5	ABCA11P	AC004943.1	AC003006.7
ABCC9	ABCC9	AC002985.3	AC004057.1		AC002075.4	ABCB1	AC005013.1	AC003088.1
ABCG1	ABCG1	AC004057.1	AC005229.1		AC002454.1	ABHD2	AC005086.2	AC004017.1
ABHD17C	ABHD17C	AC004706.1	AC005356.1		AC003006.7	ABRACL	AC005540.3	AC004129.7
ABHD5	ABHD5	AC005094.2	AC005498.4		AC003035.1	AC000032.2	AC005702.1	AC004257.3
ABL1	ABI3BP	AC005776.1	AC005618.6		AC003682.16	AC000120.7	AC005944.2	AC004878.3
ABLIM1	ABL1	AC006547.13	AC005702.4		AC004017.1	AC002056.5	AC006042.6	AC004917.1
ABTB2	ABLIM1	AC006942.4	AC005775.2		AC004383.3	AC002075.4	AC006273.7	AC004943.1
AC000078.5	ABTB2	AC007216.2	AC006538.4		AC004453.8	AC002398.13	AC007098.1	AC005013.1
AC000123.4	AC000078.5	AC007285.7	AC006942.4		AC004702.2	AC002454.1	AC007956.1	AC005041.17
AC002451.3	AC002398.12	AC007382.1	AC007229.3		AC004943.1	AC002467.7	AC008746.12	AC005086.2
AC002477.1	AC002477.1	AC007773.2	AC007283.5		AC005013.1	AC003035.1	AC009120.5	AC005154.7
AC003002.6	AC003092.1	AC007969.5	AC007743.1		AC005154.8	AC004231.2	AC010883.5	AC005498.3
AC003092.1	AC004076.9	AC008155.1	AC007773.2		AC005498.4	AC004383.3	AC011330.5	AC005523.2
AC003986.6	AC004771.1	AC008865.1	AC007969.5		AC005540.3	AC004893.11	AC011484.1	AC005540.3
AC004160.4	AC005523.2	AC009005.2	AC009120.5		AC005592.3	AC005013.1	AC012309.5	AC005606.15
AC004448.2	AC005624.2	AC009133.14	AC009133.14		AC005614.5	AC005154.8	AC012360.6	AC005702.1
AC004449.6	AC005776.1	AC009237.11	AC009229.6		AC005702.1	AC005498.4	AC012487.2	AC005944.2
AC004706.1	AC005786.7	AC009469.1	AC010642.1		AC005702.3	AC005540.3	AC016700.6	AC006042.6
AC004771.1	AC005838.2	AC009963.5	AC011933.2		AC005702.4	AC005614.5	AC017081.1	AC006116.24
AC004917.1	AC007000.12	AC010132.11	AC012065.5		AC005775.2	AC005702.1	AC018462.3	AC006273.7
AC005255.3	AC007318.5	AC010468.1	AC012414.1		AC005822.1	AC005702.4	AC019205.2	AC007098.1
AC005356.1	AC007969.4	AC010547.9	AC012442.5		AC005884.1	AC005754.7	AC024592.12	AC007318.5
AC005387.3	AC008592.5	AC012065.5	AC013269.1		AC005943.4	AC005775.2	AC040173.1	AC007956.1
AC005399.1	AC008738.1	AC013283.1	AC013283.1		AC006116.24	AC005779.2	AC068134.10	AC008731.1
AC005517.3	AC009133.14	AC015849.19	AC017116.11		AC006116.27	AC005841.1	AC068533.7	AC008746.12
AC005624.2	AC009166.5	AC016739.2	AC018804.6		AC006273.4	AC005884.1	AC069155.1	AC009238.7
AC005776.1	AC009469.1	AC017002.1	AC019171.1		AC006273.5	AC006014.7	AC069200.1	AC009336.24
AC006116.12	AC009495.4	AC018755.2	AC026703.1		AC006273.7	AC006116.27	AC073046.25	AC009469.1
AC006153.3	AC009948.7	AC018766.4	AC046143.2		AC006369.3	AC006273.5	AC073508.1	AC011290.5
AC006946.12	AC010226.4	AC018804.6	AC073325.2		AC007255.8	AC006273.7	AC073657.1	AC011484.1
AC007000.12	AC010441.1	AC021016.6	AC073940.1		AC007362.1	AC006369.3	AC079776.1	AC011737.2
AC007036.5	AC010894.3	AC021593.1	AC074363.1		AC007405.6	AC007246.3	AC079949.1	AC012309.5
AC007750.5	AC012065.4	AC022400.2	AC079776.2		AC007566.10	AC007283.5	AC084219.4	AC012442.6
AC007773.3	AC012146.7	AC025442.3	AC090587.4		AC007620.3	AC007362.1	AC090044.2	AC015987.2
AC008592.5	AC013271.3	AC026366.1	AC091801.1		AC007773.2	AC007620.3	AC090519.7	AC016700.6
AC008738.1	AC017081.1	AC026703.1	AC092295.7		AC007879.4	AC007879.4	AC090587.5	AC016999.2
AC008746.3	AC017116.11	AC068137.5	AC092662.2		AC007879.7	AC007879.7	AC090616.2	AC018638.1
AC009120.3	AC018470.4	AC068196.1	AC093642.3		AC007969.5	AC007969.5	AC091171.1	AC019205.2
AC009132.1	AC018638.1	AC068522.4	AC093824.1		AC008088.4	AC008088.4	AC093807.1	AC021224.1
AC009166.5	AC018804.7	AC068831.15	AC097359.1		AC008155.1	AC008592.3	AC098848.1	AC022400.1
AC009303.3	AC019205.2	AC073072.7	AC097374.3		AC008592.3	AC008746.12	AC100791.1	AC024592.12
AC009336.1	AC023115.2	AC073325.2	AC099522.1		AC008731.1	AC008746.5	AC103801.2	AC026202.1
AC009469.1	AC023992.1	AC074011.2	AC099668.5		AC008746.5	AC008752.1	AC104698.1	AC040173.1
AC010761.9	AC025442.3	AC079199.2	AC104076.2		AC008752.1	AC008753.3	AC104841.1	AC055723.1
AC010974.3	AC048346.1	AC079776.2	AC104653.1		AC009060.1	AC009060.1	AC108463.1	AC069155.1
AC013271.3	AC055876.2	AC083862.1	AC109333.10		AC009107.1	AC009107.1	AC112229.4	AC069200.1
AC015849.2	AC068134.10	AC090804.1	AC110771.1		AC009120.5	AC009120.5	AC114494.1	AC073508.1
AC015987.2	AC068533.7	AC090954.5	AC114730.11		AC009473.1	AC009120.6	AC114546.1	AC079776.1
AC018462.3	AC068831.15	AC092171.2	AC116407.2		AC009501.4	AC009234.1	AC114730.8	AC079807.2
AC018470.4	AC069547.1	AC092597.3	AC118138.2		AC009960.3	AC009473.1	AC119673.1	AC079949.1
AC018804.7	AC079612.1	AC092662.6	AC123767.1		AC010723.2	AC009960.3	AC123886.2	AC090044.2
AC020594.5	AC079776.2	AC092798.2	AC126339.1		AC010883.5	AC010723.2	AC139452.2	AC090186.1
AC020606.1	AC079922.2	AC092849.1	AC131097.3		AC010970.2	AC010883.5	AC187652.1	AC090519.4
AC034102.1	AC079949.1	AC097374.3	AC132192.1		AC012358.7	AC010970.2	AC226150.4	AC090519.7
AC046143.2	AC083899.3	AC099506.1	AC137723.5		AC012442.5	AC011330.5	ACER2	AC091171.1
AC068134.10	AC091171.1	AC099522.1	AC141928.1		AC013283.1	AC012358.7	ACTC1	AC092614.2
AC068831.15	AC091801.1	AC104076.2	AC144568.4		AC013437.7	AC012442.5	ACTG2	AC098848.1
AC069547.1	AC091878.1	AC105921.5	ACER3		AC015691.13	AC013283.1	ADAM12	AC100791.1
AC073410.1	AC092171.2	AC108448.2	ACPL2		AC016700.5	AC013437.7	ADAM19	AC103801.2
AC079210.1	AC093110.3	AC110056.1	AD000092.3		AC016708.2	AC015691.13	ADAMTS14	AC104698.1
AC079612.1	AC093824.1	AC110813.1	ADAM23		AC016712.2	AC015849.19	ADAMTS16	AC104841.1
AC079776.2	AC099850.1	AC114730.11	ADCY1		AC016739.2	AC016700.5	ADAMTS6	AC106786.1
AC079781.5	AC104695.3	AC131097.3	ADH1A		AC017104.6	AC016700.6	ADIRF	AC108463.1
AC087499.4	AC107983.4	AC140061.6	ADH1B		AC018867.2	AC016708.2	ADM2	AC112229.4
AC091038.1	AC108463.1	AC141928.1	ADH1C		AC019349.5	AC016739.2	ADORA1	AC114494.1
AC091878.1	AC112229.4	AC144568.4	ADRA1D		AC020571.3	AC016999.2	ADORA2A	AC114546.1
AC092171.2	AC114803.3	ACOT4	ADRA2C		AC025171.1	AC017002.2	AFF3	AC114730.8
AC092757.1	AC116407.2	ACPL2	AF131217.1		AC046143.3	AC017104.6	AGAP8	AC119673.1
AC093110.3	AC132217.4	ACTG1P10	AGAP7		AC061975.1	AC018867.2	AGBL5-AS1	AC123886.2
AC093627.9	AC135048.13	AD000684.2	AGAP9		AC068499.10	AC019349.5	AK5	AC135178.1
AC099506.1	AC138783.12	ADAM23	AGFG2		AC068620.1	AC020922.1	AL121578.2	AC139452.2
AC107081.5	AC141928.1	ADCY1	AJ271736.10		AC069155.1	AC022400.2	AL132768.1	AC226150.4
AC108448.2	AC145343.2	ADH1A	AK4P1		AC072062.1	AC046143.3	AL353662.3	ADAM12
AC112229.4	ACADS	ADH1B	AKR1C1		AC073130.3	AC055723.1	AL353671.4	ADAMTS14
AC112715.2	ACER3	ADH1C	AL049542.1		AC079305.10	AC068499.10	AL354933.1	ADAMTS16
AC112719.1	ACO1	ADRA1D	AL136376.1		AC079354.6	AC069155.1	AL355490.1	ADCY4
AC113618.1	ACP2	ADRA2C	AL139819.1		AC079780.3	AC073063.10	AL357515.1	ADM2
AC114494.1	ACPP	AF001548.5	AL139821.1		AC079807.2	AC073657.1	AL450992.2	ADORA2A
AC116351.1	ACSL4	AF011889.2	AL163636.6		AC079922.3	AC074363.1	AL590325.1	AF064858.11
AC116614.1	ADAM15	AF131215.8	AL354720.1		AC083862.1	AC079305.10	AL590708.2	AGBL5-AS1
AC119673.1	ADAMTS4	AF131217.1	AL354928.1		AC084125.3	AC079354.6	AL591516.3	AK4P3
AC124944.3	ADAMTS5	AGAP7	AL354993.1		AC087163.2	AC079780.3	AL627309.1	AK5
AC135048.13	ADAMTS8	AGAP9	AL590822.2		AC087393.1	AC079807.2	ALDH1B1	AL121578.2
AC138393.1	ADAMTS9	AGFG2	AL662890.3		AC090186.1	AC079922.3	ALPK2	AL136419.6
AC138649.1	ADAMTSL4	AL021546.6	ALDH1A2		AC090954.1	AC083862.1	ALPL	AL353662.3
AC139099.4	ADARB1	AL022341.3	ALDH1A3		AC091171.1	AC084125.3	AMIGO2	AL353671.2
AC141928.1	ADCY1	AL022393.7	ALDH1L1		AC092299.7	AC087163.2	AMZ1	AL353671.4
AC144568.4	ADH1B	AL035422.1	ALDH3B1		AC092301.3	AC090186.1	ANGPT2	AL354933.1
AC144831.1	ADH4	AL049542.1	ALG1L		AC093162.3	AC090954.1	ANO1	AL357515.1
AC174470.1	ADIRF	AL136376.1	AMIGO3		AC093388.3	AC090954.5	ANXA2R	AL450992.2
ACADS	ADRA2C	AL157871.2	ANG		AC093495.4	AC092299.7	AP000442.1	AL590325.1
ACER3	AGFG2	AL161772.1	ANTXR2		AC093616.4	AC092301.3	AP000487.6	AL590708.2
ACO1	AGTRAP	AL162431.1	AOX1		AC093677.1	AC092811.1	AP000662.4	AL591516.3
ACPP	AIRE	AL163636.6	AP000320.7		AC093734.1	AC092835.2	AP001427.1	AL591516.5
ACSL4	AKR1B1	AL353898.3	AP000349.1		AC097359.1	AC093162.3	AP001462.6	AL807752.1
ADAM33	AKR1C1	AL603650.2	AP000350.10		AC097382.1	AC093495.4	AP001471.1	ALDH1B1
ADAMTS4	AKR1C2	AL645608.1	AP000354.2		AC097658.1	AC093616.4	AP001877.1	ALG1L10P
ADAMTSL4	AL022341.3	AL662890.3	AP000936.1		AC098848.1	AC093620.5	AP003041.1	ALPL
ADAMTSL4-AS1	AL050335.1	AL669831.1	AP001057.1		AC100830.4	AC093734.1	AP003419.11	AMIGO2
ADARB1	AL139819.1	ALDH1A1	AP001266.1		AC100830.5	AC097359.1	AP006621.8	ANGPT2
ADCY1	AL162431.1	ALDH1A2	AP006216.11		AC103801.2	AC097381.1	APCDD1L	ANKHD1-EIF4EBP3
ADCY4	AL162497.1	ALDH1A3	AP006621.1		AC104653.1	AC097382.1	APITD1-CORT	ANKRD2
ADD3	AL163636.6	ALDH1L1	APOD		AC104698.1	AC098848.1	AQP1_2	ANO1
ADRA2C	AL353662.3	ALDH3B1	APOE		AC105316.1	AC100830.4	ARHGAP25	AP000275.65
AF011889.2	AL353898.1	ALG1L	AQP8		AC106869.2	AC100830.5	ARL5AP3	AP000347.2
AGFG2	AL353898.3	AMIGO3	ARHGAP10		AC108463.2	AC103801.2	ARL5B-AS1	AP000356.1
AKR1B1	AL354718.1	ANG	ARHGAP20		AC108488.4	AC104653.1	ARPC3P1	AP000442.1
AKR1B10	AL450992.2	ANTXR2	ARHGAP31-AS1		AC109333.10	AC104698.1	ARSI	AP000662.4
AKR1C1	AL590369.1	AOX1	ARHGAP6		AC112721.1	AC105020.1	ARTN	AP001412.1
AKR1C2	AL662890.3	AP000304.12	ARNTL		AC112721.2	AC105316.1	AS3MT	AP001427.1
AL021546.6	ALDH1A2	AP000318.1	ARRDC2		AC114776.1	AC106869.2	ASCL3	AP001471.1
AL021977.1	ALDH1L1	AP000320.6	ASH1L-AS1		AC115618.1	AC108479.2	ASF1B	AP003419.11
AL132989.1	ALDH2	AP000349.1	ASIP		AC122129.1	AC109925.1	ASNS	APCDD1L
AL133262.1	ALG9_1	AP000351.3	ASPN		AC124789.1	AC112721.1	ATP10A	APLP1
AL139385.1	ALG9_2	AP000442.4	ATP5EP2		AC139085.2	AC112721.2	ATP5G2P1	AQP1_2
AL161626.1	ALOX5AP	AP000892.8	ATP5G1P4		AC140481.1	AC122129.1	ATP6C	ARL4D
AL353662.3	AMIGO3	AP000936.1	AVPR1A		AC140912.1	AC124789.1	ATP6V1G2-DDX39B	ARL5AP3
AL353898.3	ANG	AP001057.1	BAI3		AC144652.1	AC125232.1	ATP8B1	ARL5B-AS1
AL354806.1	ANGPT2	AP001187.11	BCL2L2-PABPN1		AC159540.1	AC135048.1	AURKA	ARMC4
AL354993.1	ANPEP	AP001266.1	BMPR1APS2		ACE_1	AC139085.2	AURKB	ARSI
AL358781.1	ANTXR1	AP001437.1	BMS1P9		ACOT7	AC140481.1	B4GALNT4	ASNS
AL359542.1	AP000275.65	AP001579.1	BTC		ACSL5	AC140912.1	BAI2	ASPHD2
AL391538.1	AP000295.10	AP003068.23	BX936347.1		ACTA2	AC159540.1	BCDIN3D-AS1	ASS1
AL450992.2	AP000318.1	AP006621.5	C10orf107		ACTA2-AS1	ACE_1	BDNF	ATF3
AL512428.1	AP000330.8	APOC1	C11orf96		ACTB	ACOT1	BEX5	ATP5G2P1
AL590369.1	AP001266.1	APOD	C16orf98		ACTBP2	ACP5	BGN	ATP6C
AL645728.2	APOC1	APOE	C17orf58		ACTC1	ACRC	BMP6	ATP6V1G2-DDX39B
ALDH1A2	APOD	AQP8	C17orf61-PLSCR3		ACTG1	ACSL5	BMS1P16	ATP8B1
ALDH2	APOE	ARHGAP10	C19orf18		ACTG1P10	ACSS1	BRD2-IT1	BAI2
ALG1L	AREG	ARHGAP20	C1orf21		ACTG2	ACTA2	BRINP1	BDNF
ALG9_1	ARHGAP20	ARHGAP6	C1QTNF1		ACTN4	ACTA2-AS1	BTF3P7	BEX2
ALG9_2	ARID4B-IT1	ARRDC2	C1QTNF1-AS1		ACTR3	ACTC1	BUB1	BEX5
ANG	ARL6IP5	ASAH1	C20orf195		ADAM12	ACTG1	BUB1B	BGN
ANGPT2	ARMCX3-AS1	ASIP	C2orf72		ADAM19	ACTG2	C10orf105	BHLHE40-AS1
ANPEP	ARSE	ASPN	C3orf55		ADAMTS16	ACTN1	C17orf100	BMP6
ANTXR1	ARSG	ATP5EP2	C7		ADAMTS17	ACTN4	C17orf107	BMS1P16
AP000275.65	ASMTL-AS1	ATP6V1B1	CA8		ADM2	ACTR1B	C1orf198	BMS1P5
AP000318.1	ASS1P1	AVPR1A	CAHM		ADPRH	ACVRL1	C1QTNF4	BRD2-IT1
AP000318.2	ATHL1	BAI3	CALM2P3		ADPRHL1	AD000090.2	C1QTNF7	BRINP1
AP000347.2	ATOH8	BANF1P3	CAT		ADRA1B	AD000671.6	C21orf140	BTF3P7
AP000704.5	ATP2A3	BCHE	CCBE1		ADRA1D	AD000684.2	C3orf80	BUB1B
AP001046.5	ATP6V0E1	BCL2L2-PABPN1	CCDC102B		ADRA2A	ADAM11	C4A	BX842568.2
AP001057.1	ATP8A1	BRI3P1	CCDC68		AE000662.93	ADAM12	C4B	C10orf105
AP001189.4	ATRNL1	BRWD1-IT2	CCDC85A		AF131217.1	ADAM19	C6orf132	C11orf71
AP001427.1	AVPI1	BTC	CCND2-AS2		AF186192.6	ADAMTS12	C8G	C17orf107
AP001432.14	B3GNT1	BX936347.1	CD1D		AFAP1L2	ADAMTS16	C8orf34	C18orf56
AREG	B4GALT1	C10orf107	CD226		AFF3	ADAMTS19	CADM4	C1orf134
ARHGAP28	BASP1	C10orf32-ASMT	CD302		AGMAT	ADCY10P1	CALB2	C1orf198
ARHGEF4	BATF2	C11orf96	CD68		AGT	ADM2	CALM2P1	C1QTNF7
ARMCX3-AS1	BCL2L11	C12orf68	CD83		AHNAK	ADPRH	CALY	C1QTNF9B-AS1
ARRDC3	BDKRB2	C15orf37	CDC14A		AJUBA	ADPRHL1	CAPN6	C3orf80
ARSE	BMP2	C19orf35	CDC27P1		AK5	ADRA1B	CCDC80	C4A
ARSG	BMPER	C1orf134	CDK3		AK8	ADRA1D	CCDC81	C4B
ASAH1	BRD2-IT1	C1orf21	CDKL1		AKAP12	ADRA2A	CCNB1	C5orf46
ASMTL-AS1	BSCL2	C2orf72	CELF2		AKAP2	AE000662.93	CCNB2	C8orf34
ASPHD2	BTBD3	C7	CELF6_1		AKAP5	AF001548.5	CD200	C8orf4
ATHL1	BX470102.3	CA8	CERS6		AKR1E2	AF186192.6	CD34	CABYR
ATP1B3	C10orf10	CCBE1	CERS6-AS1		AL121578.2	AFAP1L2	CD37	CACNA2D3
ATP8A1	C11orf53	CCDC102B	CFD		AL121753.1	AFF3	CD55	CADM4
ATP8B4	C11orf91	CCDC15	CFH		AL121761.2	AGAP2	CDH24	CALB2
AVPI1	C11orf96	CCDC68	CFHR3		AL132709.5	AGBL5-IT1	CDH3	CALY
AXIN2	C12orf68	CCDC85A	CH25H		AL132709.8	AGPAT9	CDH6	CAPN6
B4GALNT4	C15orf37	CD1D	CHKB-CPT1B		AL132768.1	AGT	CDHR1	CASKIN1
B4GALT1	C19orf10	CD226	CHPT1		AL161772.1	AHNAK	CDKN2B	CBY3
BANF1P2	C1GALT1C1	CD302	CHST11		AL163953.3	AHRR	CELF6_2	CCDC18
BASP1	C1orf132	CD68	CHST7		AL353662.2	AJUBA	CENPF	CCDC80
BCHE	C1orf21	CD83	CHURC1-FNTB		AL354933.1	AK5	CFB_2	CCL11
BCL2L11	C1R	CDH12P3	CIDEB		AL391380.1	AKAP12	CFI	CD200
BCL3	C1RL	CDK3	CILP		AL392111.1	AKAP2	CGA	CD34
BDKRB1	C1S	CDKL1	CITF22-92A6.1		AL441883.1	AKAP5	CHAC1	CD55
BDKRB2	C20orf141	CELF2	CLEC3B		AL583842.3	AKNA	CHCHD2P6	CDA
BHMT	C3	CELF6_1	CNGA1		AL590639.1	AL034548.1	CHCHD4P3	CDH3
BMP2	C5orf17	CERS6	CNR1		AL590762.6	AL121578.2	CHST1	CDH6
BMPER	C6orf57	CERS6-AS1	CNTN3		AL590822.2	AL132709.5	CLEC4A	CDHR1
BRD2-IT1	C8orf4	CFB_1	COL28A1		AL591516.3	AL132709.8	CLIC3	CDKN2A
BRWD1-IT2	C9orf47	CFD	COMMD3-BMI1		AL672183.2	AL132768.1	CLSTN3	CDKN2B
BSCL2	C9orf72	CFH	CPED1		AL772307.1	AL133458.1	CMP21-97G8.1	CDX1
BTG1	CACHD1	CFHR3	CPM		ALDH1B1	AL137059.1	CNN1	CEBPA-AS1_2
BX470102.3	CACNA1G	CHKB-CPT1B	CRISPLD1		ALDH1L2	AL139099.1	CNTN5	CELF6_2
C10orf10	CACNA2D3	CHST7	CRISPLD2		ALDH5A1	AL353662.2	COL10A1	CEMP1
C11orf91	CAMK1G	CHURC1-FNTB	CTA-242H14.1		ALG1L10P	AL354933.1	COL12A1	CENPA
C11orf96	CAMTA1-IT1	CILP	CTA-268H5.12		ALG1L9P	AL391380.1	COL13A1	CHAC1
C12orf68	CARD16	CLDN23	CTA-276O3.4		ALPK2	AL392111.1	COL15A1	CHCHD2P6
C15orf37	CARD18	CLDND2	CTB-13F3.1		AMOTL2	AL441883.1	COL1A1	CHCHD4P3
C17orf58	CAST	CLEC3B	CTB-167B5.2		AMZ1	AL583842.3	COL6A3	CHST1
C19orf10	CBLN1	CNFN	CTB-191K22.6		ANAPC15	AL590639.1	COL8A2	CIRBP-AS1
C1GALT1C1	CCDC54	CNGA1	CTB-51J22.1		ANK2	AL672183.2	COLEC12	CLEC4A
C1orf132	CCDC69	CNR1	CTB-60B18.10		ANKRD1	AL772307.1	COMP	CLIC3
C1orf226	CCDC71L	CNTN3	CTB-60E11.4		ANKRD13A	AL807752.1	COX5BP7	CLSTN3
C1R	CCL13	COL28A1	CTB-88F18.3		ANKRD28	ALDH1B1	COX6A1P2	CMP21-97G8.1
C1RL	CCL2	COL4A2-AS1	CTB-92J24.3		ANKRD36B	ALDH1L2	CR381653.1	CNN1
C1S	CCL7	COLCA2	CTC-228N24.1		ANLN	ALG1L10P	CRLF1	CNN2P4
C20orf141	CCL8	CPED1	CTC-246B18.10		ANO1	ALX1	CSF2RB	CNTN5
C3	CCR7	CPM	CTC-260E6.10		ANO4	AMER1	CSRNP3	COL10A1
C3AR1	CD14	CRISPLD1	CTC-336P14.1		ANO6	AMT	CTA-253N17.1	COL12A1
C4B	CD248	CRISPLD2	CTC-429L19.3		ANXA2	AMZ2P1	CTA-384D8.36	COL15A1
C8orf4	CD274	CTA-14H9.5	CTC-435M10.3		ANXA3	ANAPC15	CTAGE4	COL1A1
C9orf47	CD302	CTA-242H14.1	CTC-441N14.1		AOC3	ANGPTL4	CTB-129P6.4	COL6A3
C9orf72	CD40	CTA-276O3.4	CTC-471J1.8		AP000295.9	ANK2	CTB-31O20.6	COL8A2
CACHD1	CD46	CTA-351J1.1	CTC-506B8.1		AP000320.6	ANKRD1	CTB-40H15.4	COLEC12
CACNA1G	CD58	CTA-363E19.2	CTD-2010I16.1		AP000347.4	ANKRD10-IT1	CTB-63M22.1	COMP
CACNA2D3	CD59	CTA-384D8.33	CTD-2126E3.4		AP000349.1	ANKRD13A	CTB-96E2.3	COX5BP6
CALM2P2	CD68	CTA-984G1.5	CTD-2235C13.1		AP000356.1	ANKRD18EP	CTC-246B18.8	COX5BP7
CALR	CD83	CTB-113I20.2	CTD-2319I12.4		AP000487.6	ANKRD34A	CTC-260F20.3	CR381653.1
CAMK1G	CDA	CTB-161C1.1	CTD-2323K18.2		AP000695.4	ANKRD36B	CTC-273B12.8	CRLF1
CARD16	CDC20P1	CTB-179K24.3	CTD-2369P2.2		AP000695.6	ANLN	CTC-366B18.4	CSF2RB
CARD18	CDH12P1	CTB-191K22.6	CTD-2514C3.1		AP001024.1	ANO1	CTC-492K19.4	CSRP2
CASP1	CDH20	CTB-50L17.7	CTD-2527I21.4		AP001266.1	ANO4	CTC-498J12.1	CSTA
CASP5	CDH26	CTB-92J24.3	CTD-2530H12.8		AP001347.6	ANXA2P1	CTC-499B15.4	CTB-31O20.6
CAST	CDKN1C	CTC-232H10.1	CTD-2541M15.4		AP001462.6	ANXA3	CTC-550B14.7	CTB-40H15.4
CBFA2T3	CEBPA	CTC-250P20.1	CTD-2571L23.6		AP003419.11	AOC2	CTC-559E9.4	CTB-63M22.1
CBLN1	CEBPD	CTC-260E6.2	CTD-2622I13.3		AP005482.1	AP000295.9	CTC-573M9.1	CTB-96E2.3
CBX4	CELF2	CTC-273B12.6	CTD-2623N2.3		AP006621.8	AP000320.6	CTC-756D1.1	CTBP2P1
CCDC152	CEND1	CTC-336P14.1	CTD-3076O17.1		AP1M2	AP000347.4	CTC-786C10.1	CTBP2P4
CCDC69	CES1	CTC-338M12.5	CTD-3093M3.1		APBA1	AP000349.1	CTD-2002J20.1	CTC-250I14.6
CCDC71L	CFD	CTC-429P9.2	CTD-3148I10.15		APBB2	AP000487.6	CTD-2007H13.3	CTC-260F20.3
CCL11	CFI	CTC-429P9.4	CTD-3184A7.4		APCDD1L	AP000580.1	CTD-2012K14.6	CTC-296K1.4
CCL2	CGA	CTC-429P9.5	CTSB		APOBEC3B	AP000695.4	CTD-2012K14.7	CTC-301O7.4
CCL7	CHD9	CTC-435M10.3	CXCL1		APOL1	AP001024.1	CTD-2017C7.2	CTC-308K20.4
CCL8	CHEK2	CTC-471J1.10	CYP7B1		APOL2	AP001347.6	CTD-2083E4.5	CTC-325H20.4
CCR7	CHI3L2	CTC-513N18.7	DAP3P2		APOL6	AP001372.2	CTD-2083E4.6	CTC-471J1.2
CD14	CHPT1	CTC-559E9.8	DBIL5P		AQP1_2	AP001462.6	CTD-2085J24.4	CTC-490E21.10
CD248	CHRD	CTD-2008P7.3	DDO		ARHGAP1	AP001877.1	CTD-2154B17.4	CTC-499B15.4
CD274	CHRFAM7A	CTD-2033A16.3	DDTL		ARHGAP10	AP1M2	CTD-2173L22.4	CTC-559E9.4
CD302	CHST2	CTD-2081C10.7	DGKE		ARHGAP11A	APBA1	CTD-2192J16.22	CTC-756D1.1
CD38	CHST7	CTD-2196E14.4	DGUOK-AS1		ARHGAP18	APBB2	CTD-2203K17.1	CTD-2002J20.1
CD40	CHSY1	CTD-2245F17.6	DIAPH2		ARHGAP19	APCDD1L	CTD-2245F17.2	CTD-2007H13.3
CD46	CILP	CTD-2262B20.1	DIO3		ARHGAP23	APOBEC3B	CTD-2248H3.1	CTD-2012K14.6
CD58	CISH	CTD-2278I10.6	DIO3OS		ARHGAP23P1	APOL1	CTD-2256P15.1	CTD-2012K14.7
CD59	CITED4	CTD-2319I12.4	DKK1		ARHGAP25	APOL2	CTD-2260A17.1	CTD-2017C7.2
CD68	CLDN23	CTD-2369P2.2	DMD		ARHGAP26	APOL6	CTD-2270L9.4	CTD-2021A8.3
CD7	CLIC2	CTD-2523D13.2	DNAJC19P5		ARHGAP31	AQP1_2	CTD-2287O16.1	CTD-2031P19.4
CD74	CLMP	CTD-2527I21.4	DND1		ARHGAP42	ARHGAP1	CTD-2349B8.1	CTD-2078B5.2
CD83	CLSTN2	CTD-2540B15.9	DNER		ARHGAP6	ARHGAP10	CTD-2349P21.1	CTD-2083E4.5
CDA	CLU	CTD-2541J13.2	DPEP1		ARHGDIB	ARHGAP11A	CTD-2349P21.9	CTD-2154B17.4
CDC42P3	CMIP	CTD-2545G14.7	DPP4		ARHGEF34P	ARHGAP18	CTD-2366F13.2	CTD-2192J16.22
CDH20	CMSS1	CTD-2623N2.3	DPT		ARL15	ARHGAP19	CTD-2376I4.2	CTD-2207O23.11
CDH26	CMTM8	CTD-2647L4.4	DTNA		ARL4C	ARHGAP22	CTD-2517M22.17	CTD-2207P18.2
CDKN1C	CNFN	CTD-3074O7.5	DYNLL1P1		ARL9	ARHGAP23	CTD-2529P6.3	CTD-2245F17.2
CDYL2	CNKSR3	CTD-3076O17.1	ECHDC3		ARMC4	ARHGAP23P1	CTD-2540M10.1	CTD-2270N23.1
CEBPA	CNR1	CTD-3088G3.4	ECM2		ARMC9	ARHGAP25	CTD-2541M15.1	CTD-2287O16.1
CEBPB	COL15A1	CTD-3105H18.5	EEF1B2P3		ASB12	ARHGAP26	CTD-2547E10.3	CTD-2319I12.1
CEBPD	COL18A1	CTD-3113P16.7	EFHC2		ASB3	ARHGAP31	CTD-2554C21.1	CTD-2349B8.1
CEND1	COL23A1	CTD-3184A7.4	EGLN1P1		ASF1B	ARHGAP33	CTD-2561J22.3	CTD-2349P21.1
CENPN	COL24A1	CTD-3193K9.3	ELANE		ASNS	ARHGAP5-AS1	CTD-2589M5.4	CTD-2529P6.3
CFD	COL4A6	CTD-3232M19.2	EMP2		ASPM	ARHGAP6	CTD-2619J13.16	CTD-2530N21.4
CFI	COL7A1	CTD-3252C9.2	ENOX1		ASPN	ARHGDIB	CTD-2639E6.4	CTD-2531D15.5
CGA	COLEC10	CTSB	ENPP1		ATAD2	ARHGEF10	CTD-3099C6.7	CTD-2541J13.2
CH25H	COLEC12	CTSS	EPHA4		ATAD5	ARHGEF34P	CTD-3105H18.18	CTD-2554C21.1
CHGB	CPXM2	CXCL1	EPHB6		ATF3	ARID5A	CTD-3128G10.6	CTD-2561J22.3
CHI3L1	CPZ	CYCSP34	EPS8		ATP10A	ARL15	CTD-3195I5.5	CTD-2583A14.11
CHRD	CR383657.1	CYP7B1	ERRFI1		ATP10D	ARL4C	CTGF	CTD-2589M5.4
CHST2	CREB3L2	DCUN1D2-AS	EVA1C		ATP1A3	ARL9	CTGLF10P	CTD-2619J13.16
CHST7	CREG1	DGKE	EXOSC3P1		ATP1B1	ARMC4	CYFIP2	CTD-2639E6.4
CHSY1	CRELD2	DHRS4-AS1_1	F10		ATP2B1	ARSEP1	CYP17A1-AS1	CTD-3099C6.11
CITED4	CREM	DIAPH2	F8A2		ATP5F1P5	ASAP2	CYTL1	CTD-3099C6.7
CLDN23	CRISPLD2	DIO3	FABP5P7		ATP8B1	ASB12	DDX39B-AS1	CTD-3105H18.18
CLIC2	CRTC3	DIO3OS	FAM115C		ATRIP	ASB3	DES	CTD-3107M8.2
CLMP	CRYGN	DKK1	FAM134B		AURKA	ASF1B	DIAPH3	CTD-3185P2.2
CLU	CSF3	DMD	FAM167A		AURKB	ASIC3	DIO2	CTD-3195I5.5
CMIP	CSGALNACT1	DNER	FAM174B		AVEN	ASNS	DIRAS3	CTGF
CMSS1	CSPG4P12	DPEP1	FAM46A		B3GALNT1	ASPM	DIRC3	CTGLF10P
CNIH4	CST11	DPH3P1	FAM65B		B3GALT1	ATAD2	DKK2	CTSV
CNKSR3	CST2	DPP4	FBLN1		B3GALT2	ATAD5	DLGAP5	CYCSP24
CNPY2	CST5	DPT	FBLN2		B3GALTL	ATF3	DLL3	CYCSP39
COL15A1	CTA-217C2.1	DTNA	FBXO32		B4GALT6	ATG14	DLX5	CYFIP2
COL18A1	CTA-941F9.9	DUTP6	FERP1		BAI2	ATP10A	DMRTA1	CYP17A1-AS1
COL23A1	CTB-31O20.6	EBLN2	FGD4		BAIAP2L1	ATP11C	DOCK9-AS2	CYTL1
COL7A1	CTB-51J22.1	ECHDC3	FGF12		BBC3	ATP1B1	DPYD-IT1	DACT3
COLEC10	CTB-55B8.1	EEF1E1-BLOC1S5	FKBP5		BCAS4	ATP2B1	DPYSL3	DEF6
COLEC12	CTC-205M6.5	EFHC2	FLVCR2		BCAT1	ATP5G1P4	DPYSL4	DEFB109P1
COX6A1P2	CTC-228N24.1	EFNA3_1	FOXO1		BCL2L2-PABPN1	ATP6V0E2-AS1	DSP	DES
CPE	CTC-281F24.1	EIF4HP1	FP15737		BDNF	ATP8B1	DUSP2	DIO2
CPXM1	CTC-297N7.10	ELANE	FRMD6-AS2		BEND3P3	ATXN7L2	DUSP6	DIRAS3
CPXM2	CTC-325J23.3	EMP2	FTOP1		BEND6	AURKA	DYSF	DIRC3
CPZ	CTC-435M10.3	ENOX1	GAGE12B		BFSP1	AURKB	DYX1C1-CCPG1	DKK2
CRABP2	CTC-441N14.2	ENPP1	GALNT15		BGN	B3GALNT1	E2F7	DLGAP5
CRELD2	CTC-490E21.10	EPHB6	GAPDHP62		BHLHE41	B3GALT1	EGR2	DLX5
CREM	CTC-506B8.1	ERLEC1P1	GATS_2		BIRC5	B3GALT2	EIF3CL	DNAJC3-AS1
CRISPLD2	CTC-510F12.6	ERRFI1	GCNT1		BIVM	B3GALTL	EIF4EBP1	DPYD-IT1
CRTC3	CTC-786C10.1	EVA1C	GCOM1		BLM	B4GALT6	EIF5AP4	DPYSL3
CSF3	CTD-2007L18.5	EXOSC3P1	GIPC3		BLOC1S5-TXNDC5	BACE2	ELFN2	DPYSL4
CSF3R	CTD-2017D11.1	F10	GLB1L2		BMP3	BAI2	ENC1	DSP
CSGALNACT1	CTD-2033A16.3	F8A2	GLCCI1		BMP6	BAIAP2L1	ENSAP2	DUSP2
CTA-217C2.1	CTD-2033C11.1	FAM134B	GLUL		BMPR1B	BBC3	EPB41	DUSP6
CTA-29F11.1	CTD-2105E13.15	FAM209B	GPM6B		BMS1P11	BCAT1	EPHB2	DYSF
CTA-363E6.7	CTD-2127H9.1	FAM27A	GPNMB		BOK	BCKDHA	EPYC	E2F7
CTA-941F9.9	CTD-2132N18.3	FAM35BP	GPR126		BOP1	BCL2L12	ETV1	EDN1
CTB-113I20.2	CTD-2184D3.5	FAM45B	GPRC5B		BRCA1	BCL2L2-PABPN1	ETV4	EGR1
CTB-50L17.9	CTD-2184D3.6	FAM46A	GPRIN3		BRINP1	BDNF	ETV5	EGR2
CTB-51J22.1	CTD-2192J16.22	FAM65B	GPX3		BRIP1	BEND3P3	EVA1A	EIF4EBP1
CTC-205M6.5	CTD-2195M15.1	FAM66D	GREB1		BTF3L4P1	BEND6	EXO1	EIF5AP4
CTC-241N9.1	CTD-2201E18.5	FAM71E1	GRIA1		BTF3L4P2	BEX2	EXTL1	ENC1
CTC-246B18.10	CTD-2235C13.1	FBLN1	GRIK1		BUB1	BEX5	EZH2	ENPP5
CTC-246B18.8	CTD-2256P15.2	FBLN2	GRP		BUB1B	BGLAP	F13A1	ENSAP2
CTC-250I14.1	CTD-2283N19.1	FBXO32	GS1-259H13.10		C10orf111	BGN	F2RL1	EPB41
CTC-250I14.3	CTD-2291D10.4	FGD4	GS1-393G12.14		C11orf35	BHLHE40	FAIM3	EPCAM
CTC-366B18.2	CTD-2309H9.3	FGF12	GSTT2B		C11orf71	BHLHE41	FAM150A	EPYC
CTC-428G20.3	CTD-2319I12.2	FKBP5	GUCY1A3		C11orf82	BID	FAM156A	ETV1
CTC-428H11.2	CTD-2323K18.2	FKSG63	HAND2		C11orf87	BIRC5	FAM157B	ETV4
CTC-441N14.2	CTD-2331C18.5	FLVCR2	HAND2-AS1		C12orf45	BLM	FAM196B	ETV5
CTC-453G23.8	CTD-2349P21.9	FOXO1	HBE1		C12orf75	BLOC1S5-TXNDC5	FAM203B	EVA1A
CTC-471F3.6	CTD-2350C19.2	FP15737	HCG23		C14orf28	BMP6	FAM27B	EXTL1
CTC-482H14.5	CTD-2541J13.2	FTLP15	HCST		C14orf80	BMPR1B	FAM43A	EZH2
CTC-506B8.1	CTD-2544H17.2	FTLP8	HGF		C15orf41	BOK	FAM46C	F13A1
CTC-513N18.7	CTD-3030D20.1	FTO-IT1	HIF3A		C15orf61	BOP1	FAM53A	F2RL1
CTC-786C10.1	CTD-3065B20.2	GALNT15	HIST1H2AH		C16orf74	BRCA1	FAM64A	F2RL2
CTD-2017D11.1	CTD-3113P16.5	GALT_2	HIST1H2AK		C16orf98	BRINP1	FAM66A	FAIM3
CTD-2020K17.1	CTD-3116E22.7	GAS6-AS1	HIST1H4K		C17orf107	BRIP1	FAM84A	FAM150A
CTD-2085J24.5	CTD-3185P2.1	GATS_2	HIST2H2AA3		C17orf53	BTF3L4P1	FAM84B	FAM156A
CTD-2105E13.15	CTNNB1	GCNT1	HIST2H2BD		C18orf54	BTN3A1	FGF1	FAM157B
CTD-2132N18.3	CTSB	GGT5	HIST2H3A		C18orf56	BTN3A3	FGF14-AS2	FAM196B
CTD-2139B15.1	CTSL	GLB1L2	HMGA1P4		C19orf40	BUB1	FGF9	FAM20A
CTD-2184D3.6	CUL4B	GLCCI1	HMGB3P22		C1orf115	BUB1B	FHDC1	FAM27B
CTD-2192J16.22	CXCL1	GLUL	HMGN1P3		C1orf198	C10orf111	FHOD3	FAM43A
CTD-2195M15.1	CXCL12	GNRH1	HMGN1P37		C1orf233	C10orf54	FIBIN	FAM46C
CTD-2196E14.6	CXCL2	GOLGA6L20	HNRNPA1P26		C1orf51	C11orf31	FJX1	FAM84A
CTD-2196P11.2	CXCL3	GPM6B	HNRNPA1P48		C1QTNF5	C11orf71	FLJ20373	FAM84B
CTD-2201E18.5	CXCL6	GPR126	HOXB7		C1QTNF7	C11orf82	FNDC1	FAM85B
CTD-2235C13.1	CXCR4	GPRC5B	HPSE		C1QTNF9B	C11orf87	FOLH1	FGF1
CTD-2260A17.1	CXorf31	GPRIN3	HS1BP3-IT1		C1QTNF9B-AS1	C12orf66	FOXD1	FGF9
CTD-2263F21.1	CXXC4	GPX3	HS6ST3		C21orf58	C12orf75	FOXS1	FHOD3
CTD-2349P21.9	CYBA	GRIA1	HSD11B1		C2orf27A	C14orf28	FRMD4A	FIBIN
CTD-2377D24.2	CYCSP34	GRIK1	HSPB1P2		C2orf66	C16orf45	FRY	FJX1
CTD-2517O10.6	CYFIP2	GRP	HSPE1-MOB4		C3orf80	C16orf59	FZD7	FKBP9L
CTD-2527I21.4	CYP1B1	GS1-124K5.6	HTRA3		C5	C16orf74	GALNT12	FLJ20373
CTD-2530N21.4	CYP26B1	GS1-393G12.14	HTRA4		C5orf28	C16orf98	GALNT18	FMO4
CTD-2537I9.12	CYTL1	GSTT2B	HYI-AS1		C6orf132	C17orf107	GALNT5	FNDC1
CTD-2541J13.1	DANCR	HAND2	IDH1-AS1		C6orf163	C17orf53	GBP4	FOLH1
CTD-2571L23.9	DCN	HGF	IGF1		C6orf48	C17orf70	GDF6	FOXD1
CTD-3065B20.3	DCUN1D2-AS	HIF3A	IGFBP1		C8orf34	C19orf48	GFRA1	FOXE1
CTD-3076O17.1	DEPDC7	HIST1H2AH	IGFBP2		C8orf47	C19orf73	GINS4	FRMD4A
CTD-3193O13.1	DHRS3	HIST1H2BG	IGHV3-73		C8orf58	C1orf112	GLI1	FRY
CTD-3220F14.2	DIRAS3	HIST1H3E	IGHV3-74		CACNB1	C1orf115	GLUD1P6	FTH1P19
CTD-3222D19.11	DKK1	HIST1H3H	IKBKGP1		CACNG4	C1orf174	GOLGA6L9	FZD7
CTGLF12P	DNAJC12	HIST1H4B	IL1R1		CACNG6	C1orf198	GPR1	GALNT16
CTSL	DNAJC19P5	HIST2H2AC	IL1RL1		CADM1	C1orf51	GPR173	GALNT18
CTSS	DNER	HIST2H2BD	IL8		CADPS2	C1QTNF7	GPR3	GALNT5
CUL4B	DOK7	HIST2H3A	IMPA2		CALB2	C1QTNF9B	GRPEL2-AS1	GAPDHP1
CXCL1	DPH3P1	HMGA1P4	IMPDH1P10		CALD1	C1QTNF9B-AS1	GS1-184P14.2	GAPDHP45
CXCL12	DSEL	HMGA1P8	INHBB		CALM2	C20orf196	GS1-388B5.1	GAPDHP59
CXCL2	DUSP1	HMGB1P31	INSR		CAMK1D	C21orf140	GSC	GATSL1
CXCL3	ECE1	HMGN2P4	IP6K3		CAMK2N2	C21orf58	GTSE1	GBP4
CXCL6	ECEL1	HNRNPA1P48	IPO9-AS1		CAMK4	C21orf91	H19	GCSHP5
CXCR4	ECEL1P2	HNRNPCP2	IQCK		CAP2	C2orf27A	H2AFB2	GDF6
CXXC4	ECHDC3	HPSE	IRF4		CAPN2	C3orf80	H2BFXP	GFRA1
CYBA	EDEM2	HS6ST3	IRS2		CARD10	C5	H3F3BP1	GHRLOS
CYCSP10	EDN1	HSD11B1	ITPR1		CASC18	C5orf28	HAPLN4	GJD3
CYCSP34	EDNRB	HSFX1	JADE3		CASC5	C5orf34	HAS2	GLUD1P6
CYCSP55	EEF1A1P39	HSPE1-MOB4	JAK2		CAV1	C6orf132	HAS3	GMIP
CYFIP2	EFNA1	HTRA4	KALRN		CAV2	C6orf141	HBEGF	GMPPB
CYP26B1	EIF4HP2	IDH1-AS1	KB-1410C5.5		CBLN2	C6orf48	HCG15	GPAA1P1
CYSLTR2	ELFN1	IGF1	KB-1517D11.4		CBS	C8orf58	HCN1	GPR1
CYTL1	ELMOD1	IGFBP1	KB-1572G7.3		CCDC109B	C9orf24	HDAC11-AS1	GPR3
DCN	ELOVL3	IGFBP2	KCNQ3		CCDC122	C9orf40	HIATL2	GREM1
DCUN1D2-AS	EMC7	IGHV3-74	KCNRG		CCDC3	CABLES1	HIGD1AP14	GRIK2
DEPDC7	EMID1	IGLV1-51	KCNS2		CCDC74A	CACNA1C	HIST1H2AD	GRK6P1
DGKE	EMILIN2	IGLV5-52	KCP		CCDC74B	CACNA2D1	HIST1H2AI	GRPEL2-AS1
DHCR7	EMP2	IKBKGP1	KCTD12		CCDC80	CACNB1	HIST1H2BO	GS1-184P14.2
DHRS3	EMR2	IL10RB-AS1	KDR		CCDC81	CACNG4	HIST1H3C	GS1-388B5.1
DHRS4-AS1_1	ENO1P1	IL1R1	KIAA0226L		CCIN	CADM1	HIST2H2BC	H19
DIRAS3	ENPP1	IL1RL1	KIAA1045		CCL5	CADPS2	HIST2H3D	H2AFB2
DLG5-AS1	ENSAP2	IL8	KIAA1107		CCNA1	CAHM	HMCN1	H2BFXP
DLK2	ENTPD3	IMPA2	KIAA1456		CCNA2	CALB2	HMGA1P3	H3F3BP1
DLL1	EOGT	INHBB	KIAA1644		CCNB1	CALM2	HMGN2P3	HAS2
DLL4	EPB41L3	INMT-FAM188B	KLF15		CCNB1IP1	CAMK1D	HMGN2P9	HBEGF
DLST	EPHA4	INSR	KLF4		CCNB2	CAMK2N2	HNRNPA1P16	HCN1
DMD	EPHB6	IP6K3	KLF6		CCND1	CAMK4	HNRNPCP7	HDAC11-AS1
DMXL2	EPHX1	IPO9-AS1	KLHL13		CCND2-AS1	CAP2	HNRNPUP1	HERC2P7
DNAJB9	EPYC	IQCK	KLHL2P1		CCNE2	CAPN2	HOXA4	HIST1H2AD
DNAJC12	ERBB2IP	IRF4	KLK10		CD200	CAPN6	HOXC-AS2	HIST1H2BO
DNAJC3	ERBB3	IRS2	LAMA2		CD27-AS1	CARD10	HOXC8	HIST1H3C
DNM1	EREG	ITPR1	LCP1		CD3EAP	CARS	HR	HIST1H4J
DOK7	ERO1L	JADE3	LINC00028		CD44	CASC5	HRK	HIST2H2BA
DPP10	ERV3-1	KANSL1-AS1	LINC00341		CD81-AS1	CASKIN1	HSD17B2	HIST2H2BC
DPP4	ERVMER34-1	KB-1836B5.4	LINC00571		CDC20	CAV1	HTR1D	HMCN1
DSEL	ESM1	KCNK3	LINC00629		CDC25C	CAV2	HUNK	HMGN2P9
DUSP1	EVA1C	KCNS2	LINC00702		CDC42EP1	CBLN2	IER3	HNRNPA1P25
DUSP10	EXOSC3P1	KCP	LINC00703		CDC42EP3	CBS	IFNA11P	HNRNPCP1
DUSP4	F10	KCTD12	LINC00890		CDC42P6	CCDC101	IFNA20P	HNRNPUP1
ECE1	F13A1	KDR	LINC01002		CDC6	CCDC121	IFNWP19	HOXC-AS2
ECEL1P2	F3	KIAA1456	LINC01088		CDCA2	CCDC14	IGDCC4	HR
ECM1	FABP5P7	KIAA1644	LINC01165		CDCA5	CCDC146	IGFBP5	HRK
EDEM2	FADS1	KLF15	LL09NC01-139C3.1		CDCA7	CCDC147	IL32	hsa-mir-1199
EDNRB	FAM105A	KLF17P2	LL0XNC01-240C2.1		CDCA8	CCDC28B	IL34	HSD17B2
EFCC1	FAM134B	KLHL13	LL22NC03-32F9.1		CDH10	CCDC3	IL6	HSPB1P1
EFNA1	FAM167A	KLHL2P1	LL22NC03-N64E9.1		CDH2	CCDC74A	INA	HTR1D
ELFN1	FAM180A	KMT2E-AS1	LMO3		CDH24	CCDC8	INHBA	HUNK
EMC7	FAM20A	LAMA2	LPAR1		CDH3	CCDC80	INHBE	ICAM1
EMID1	FAM213A	LDHAP2	MAOA		CDH4	CCDC81	IQCJ-SCHIP1	ICOSLG
EMILIN2	FAM24B	LGI4	MAOB		CDH6	CCIN	IQGAP3	IER3
EMP2	FAM27A	LINC00341	MATN2		CDHR1	CCNA1	ISLR2	IFNA11P
EMR2	FAM46A	LINC00505	MCOLN2		CDK1	CCNA2	ISM1	IFNWP19
ENO1P1	FAM47E-STBD1_1	LINC00568	MCOLN3		CDK15	CCNB1	ITGA7	IGDCC4
ENPEP	FAM84A	LINC00571	MDFIC		CDK6	CCNB1IP1	ITIH3	IGFBP5
ENPP1	FAM89A	LINC00663	MED14-AS1		CDKL1	CCNB2	KAL1	IL32
ENPP2	FBLN1	LINC00702	MEMO1P1		CDKL5	CCND1	KAZALD1	IL6
EPB41L3	FER1L4	LINC01023	METTL7A		CDKN3	CCND2	KB-1410C5.2	INA
EPHA7	FGFBP1	LINC01063	MFGE8		CDT1	CCND2-AS1	KB-1572G7.2	INHBA
EPHB6	FKBP11	LINC01088	MFI2		CEBPA-AS1_1	CCNE2	KCNB2	INHBE
EPHX1	FKBP5	LINC01135	MFSD6		CEBPG	CCNJL	KCND3	ISLR2
EREG	FKBP7	LL22NC03-32F9.1	MGST1		CECR1	CD109	KCNG1	ISM1
ERO1L	FKSG61	LMO3	MIR320A		CELF6_2	CD163L1	KCNH1	ITGA7
ERVMER34-1	FLJ20373	LPAR1	MIR940		CENPA	CD200	KCNMB2	ITIH3
ETV4	FMNL1	LRP4-AS1	MITF		CENPE	CD27-AS1	KCNN2	KAL1
EVA1C	FNDC3A	LSM12P1	MME		CENPF	CD34	KIF18B	KB-1410C5.2
F10	FOSL2	LYG1	MOB3B		CENPH	CD44	KIF20A	KB-1440D3.13
F13A1	FOXE1	MAOA	MSANTD3-TMEFF1		CENPI	CDC20	KIRREL3	KB-1836B5.1
FABP5P7	FOXO1	MAOB	MST4		CENPK	CDC25A	KLF2	KCNB2
FADS1	FREM1	MARCKSL1P1	MT-ND4L		CENPL	CDC25C	KLHL35	KCND3
FAIM2	FREM2	MATN2	MT-ND5		CENPM	CDC42EP1	KRT17	KCNG1
FAIM3	FTH1P1	MCOLN2	MT-TE		CENPU	CDC42EP3	KRT18	KCNH1
FAM105A	FTLP1	MCOLN3	MT-TS1		CENPW	CDC42EP5	KRT19	KCNMB2
FAM134B	FXYD1	MDFIC	MT1L		CEP55	CDC6	KRTAP1-5	KCNN2
FAM167A	FXYD5	MED13P1	MT1P3		CEP72	CDCA2	KRTAP2-1	KCTD14
FAM180A	FZD4	MED14-AS1	MTATP8P1		CEP78	CDCA3	KRTAP20-2	KIF18B
FAM20A	GAB2	MEMO1P1	MTCO1P3		CERKL	CDCA5	KSR1P1	KIF20A
FAM213A	GABARAPL1	METTL7A	MTCO2P1		CERS1	CDCA7	LBH	KIRREL3
FAM27A	GABRE	MFI2	MTCO3P1		CHAC1	CDCA8	LBX2	KLF2
FAM27E4	GADD45G	MFSD6	MTND5P4		CHAF1A	CDH10	LDLRAD2	KRT17
FAM43A	GALNT15	MGST1	MTND6P4		CHAF1B	CDH2	LFNG	KRT18
FAM46A	GALNT2	MICG	MUM1L1		CHCHD2P6	CDH24	LIF	KRT8
FAM65C	GALT_2	MIR199A2	MYOCD		CHN1	CDH3	LIMA1	KRTAP1-5
FAM84A	GAS5-AS1	MIR4461_1	NAALAD2		CHRM2	CDH4	LIMCH1	KRTAP2-1
FAM89A	GAS7	MIR4517	NBPF24		CHRNA9	CDH5	LIMS1	KRTAP20-2
FAP	GBA	MIR639	NDP		CHTF18	CDH6	LIMS3_2	KSR1P1
FBLN1	GBGT1	MIR940	NDUFA5P11		CICP16	CDHR1	LIMS3L	LAMA4
FCER1G	GDA	MKLN1-AS	NEDD8-MDP1		CITED2	CDK1	LINC00106	LBH
FER1L4	GFPT2	MME	NFIL3		CITF22-92A6.1	CDK15	LINC00328-2P	LBX2
FERMT1	GGT5	MOB3B	NFKBIA		CKAP2	CDK6	LINC00460	LDLRAD2
FGF10	GK	MRPL30_1	NKD1		CKAP2L	CDKL5	LINC00623	LFNG
FGF7	GK-AS1	MSANTD3-TMEFF1	NLGN4X		CKLF-CMTM1	CDKN3	LINC00643	LIF
FKBP10	GLA	MST4	NOV		CKS1B_1	CDT1	LINC00853	LIMA1
FKBP11	GLB1	MSTN	NOX1		CLDN1	CEBPG	LMNB1	LIMCH1
FKBP2	GLIPR1	MT-TN	NPR1		CLDN6	CELF6_1	LMO7	LIMS1
FKBP7	GLIS1	MT1L	NPR3		CLEC14A	CELF6_2	LOXL2	LIMS3_2
FKSG61	GLP2R	MTATP8P1	NR1D1		CLIC3	CEMP1	LPAR2	LIMS3L
FKSG63	GLT8D2	MTCO2P1	NR1I3		CLN6	CENPA	LPHN2	LINC00328-2P
FLJ20373	GLUL	MTCO3P1	NTN1		CLSPN	CENPE	LRRC32	LINC00643
FMNL1	GMNN	MTND1P11	NYAP1		CMAHP	CENPF	LRRC61	LINC00852
FNDC3A	GNAO1	MTND1P15	OMD		CMBL	CENPH	LTC4S	LINC00853
FOLH1	GNG11	MTND1P4	OOSP1		CNKSR2	CENPI	LUM	LINC00896
FOSL2	GNG2	MTRNR2L10	OR13E1P		CNN1	CENPK	LUZP2	LINC00941
FOXE1	GNG4	MTRNR2L9	OR2A7		CNN2	CENPL	LYPD1	LINC01106
FOXO1	GOLGA6L17P	MUM1L1	OSR2		CNN2P2	CENPM	LYPD6	LINC01117
FREM1	GOLGA8K	MYO16	P2RX7		CNTN1	CENPU	LYPD6B	LINC01133
FREM2	GPR115	MYOCD	P2RY1		CNTN3	CENPW	MAP3K7CL	LINC01160
FST	GPR125	MYZAP	P2RY14		CNTN5	CEP55	2019-03-04	LIPT2
FTH1P1	GPR155	NAALAD2	PALMD		COBLL1	CEP78	MB21D2	LL21NC02-1C16.1
FTH1P5	GPR183	NAP1L4P3	PAPLN		COL11A1	CERKL	MBOAT1	LL22NC03-N14H11.1
FXYD1	GPR78	NAPA-AS1	PAQR3		COL12A1	CERS1	MED28P3	LMNB1
FXYD5	GPX1P1	NDP	PARM1		COL13A1	CFB_1	MEF2BNB-MEF2B	LOXL2
GAB2	GPX3	NDUFA7_1	PCDH19		COL21A1	CHAC1	MEGF6	LPHN2
GABRE	GREB1	NDUFC2-KCTD14	PCDH20		COL4A1	CHAF1A	MEIS1-AS3	LPPR3
GADD45G	GRIA4	NEDD9	PDE1A		COL5A3	CHDH	MEX3A	LRRC32
GAGE12B	GRK5	NEURL2	PDIA3P2		COL6A1	CHN1	MFAP5	LTB4R2_1
GALNT15	GS1-259H13.10	NFIL3	PDK4		COL8A2	CHODL	MGAT5	LTC4S
GALNT2	GSTT2	NFKBIA	PDZRN3		COQ3	CHRM2	MIAT	LUM
GAS5-AS1	H19	NICN1-AS1	PDZRN3-AS1		CORIN	CHST1	MIR1302-9	LYPD1
GAS7	H1FX-AS1	NLGN4X	PDZRN4		COTL1	CHTF18	MIR3615_1	LYPD6
GBA	HAND2	NOV	PEMT		CPA4	CICP16	MIR3648	LYPD6B
GCH1	HAND2-AS1	NPR1	PF4		CPEB2	CIT	MIR4461_2	MAP3K7CL
GDA	HAP1	NPR3	PFN1P7		CPNE7	CKAP2	MIR590	2019-03-04
GEM	HDAC4	NR1D1	PFN1P8		CREB3L1	CKAP2L	MKX	MB21D2
GEMIN8P4	HFE	NRADDP	PGAM1P8		CRIM1	CKLF-CMTM1	MMP10	MBOAT1
GFRA1	HGF	NTN1	PGBD4P3		CRIP2	CKS1B_1	MMP12	MDFI
GGT5	HIF1A	NYAP1	PHF7		CRYAB	CLDN1	MMP23A	MED28P3
GK	HIF1AP1	OGFR-AS1	PI15		CSF2RB	CLDN11	MMP24	MEIS1-AS3
GK-AS1	HIST1H1C	OGN	PIK3IP1		CSPG4	CLDN6	MMP27	METTL21C
GLA	HIST1H1E	OMD	PIK3R1		CSRP2	CLEC14A	MMP3	MEX3A
GLB1	HIST1H2AK	OOSP1	PIK3R2_2		CST1	CLEC18A	MORF4L1P1	MFAP5
GLIS1	HIST1H2BJ	OR13E1P	PKD1P5		CTA-14H9.5	CLIC3	MSI1	MGAT5
GLT8D2	HIST1H3D	OR2S1P	PLA2G7		CTA-223H9.9	CLN6	MT-TC	MIAT
GLUL	HIST2H2BC	OSR2	PLCL1		CTA-253N17.1	CLSPN	MT-TY	MIR181A2HG
GNA15	HLA-DPB1	P2RX7	PLCXD3		CTB-109A12.1	CMAHP	MTHFD1L	MIR3615_1
GNAO1	HLA-E	P2RY1	PLIN2		CTB-133G6.2	CNGA1	MUC1	MIR3648
GNG11	HLA-F	P2RY14	PLXNC1		CTB-13F3.1	CNIH3	MXRA5	MIR590
GNG2	HLX	PALMD	PMEL		CTB-25B13.6	CNN1	MYLPF	MKX
GPC3	HM13-IT1	PAPLN	PMP22		CTB-33G10.11	CNN2	MYO1B	MMP10
GPM6B	HMGB1P8	PAQR3	PPAP2B		CTB-39G8.3	CNN2P2	NACAP3	MMP12
GPR115	HMOX1	PARM1	PPARGC1A		CTB-60E11.9	CNN3	NAV3	MMP23A
GPR125	HNRNPA1P61	PCDH19	PPP1CB		CTB-75G16.3	CNTFR	NBPF16	MMP23B
GPR183	HNRNPA3P5	PCDH20	PPP1R3B		CTB-88F18.3	CNTN1	NBPF2P	MMP24
GPR78	HS1BP3-IT1	PDE1A	PRDM8		CTB-96E2.3	CNTN3	NDNF	MMP3
GPX1P1	HS3ST3A1	PDK4	PRKAR2B		CTC-260E6.10	CNTN5	NDUFA4L2	MMP7
GPX3	HS3ST3B1	PDZRN3	PRL		CTC-260F20.3	COBLL1	NDUFA7_2	MRPS17_1
GRIA4	HSD11B1	PDZRN3-AS1	PRPS2		CTC-296K1.4	COL11A1	NDUFB8_2	MSC
GRK5	HSD17B13	PER1	PRRG4		CTC-325H20.4	COL12A1	NEDD8-MDP1	MSI1
GS1-124K5.12	HSD17B6	PFN1P7	PRRT3-AS1		CTC-332L22.1	COL13A1	NEFL	MT-TY
GS1-259H13.10	HSD17B8	PFN1P8	PSMC1P1		CTC-338M12.1	COL14A1	NEFM	MTHFD1L
H19	HSPA2	PI15	PTGER2		CTC-350I8.1	COL16A1	NEIL3	MUC1
H2BFXP	HTRA3	PIK3IP1	PTGS1		CTC-353G13.1	COL1A1	NKD2	MXRA5
HAP1	ID1	PIK3R1	PTPRCAP		CTC-360G5.8	COL21A1	NME2	MXRA5P1
HCG4P7	ID2	PIK3R2_2	PVRIG2P		CTC-367J11.1	COL26A1	NNAT	MYBL2
HDAC4	ID3	PLA2G4B	PYURF		CTC-378H22.1	COL27A1	NNMT	MYLPF
HES6	ID4	PLA2G7	RAB11FIP1P1		CTC-428G20.6	COL4A1	NPAS1	MYO1B
HGF	IER3	PLB1	RAB33A		CTC-429P9.1	COL5A3	NPBWR1	NACAP3
HIF1A	IFI27	PLCH1-AS2	RAB4B-EGLN2		CTC-441N14.1	COL6A1	NPM1P24	NBPF2P
HIST1H3D	IFI35	PLCL1	RAC1P2		CTC-444N24.6	COL6A2	NREP	NCKAP5
HIST2H3DP1	IFI6	PLIN2	RAI2		CTC-444N24.8	COL6A3	NSG1	NDNF
HIST2H3PS2	IFITM1	PLXNC1	RAMP1		CTC-459F4.6	COL6A6	NTM	NDUFA4L2
HLA-DPB1	IFITM2	PMEL	RAMP3		CTC-471J1.10	COL8A2	NUSAP1	NDUFB8_2
HLA-F	IFITM3	PMP22	RANBP3L		CTC-479C5.17	COPG2	NXPH4	NEFL
HLA-K	IFNGR1	PPAN-P2RY11	RARB		CTC-490E21.12	CORIN	OCIAD2	NEFM
HLA-N	IFRG15	PPAP2B	RARRES2P1		CTC-510F12.2	CORO2B	OIP5	NKD2
HMGN1P3	IGF1	PPARG	RASA4DP		CTC-542B22.2	CORT	OLFM2	NME2
HMGN1P37	IGF2	PPARGC1A	RASD1		CTC-550B14.7	CPA4	OLFML1	NNMT
HOXA1	IGFBP1	PPIAP3	RASD2		CTC-756D1.3	CPEB2	OR7E154P	NPBWR1
HPSE2	IGFBP3	PPP1CB	RASL10B		CTD-2017C7.2	CPNE7	PADI2	NPIPA5
HS1BP3-IT1	IGFBP4	PPP1R3B	RASL11A		CTD-2033A16.1	CRABP2	PALM2-AKAP2	NPIPA7_3
HS3ST3B1	IGHV3-74	PPP1R3G	RBPMS-AS1		CTD-2036P10.3	CREB3L1	PCAT7	NPM1P6
HS6ST1	IL11	PRKAR2B	RGN		CTD-2054N24.2	CRIM1	PCDH10	NPPA
HSD11B1	IL13RA2	PRL	RGS2		CTD-2061E19.1	CRIP1_1	PCDHB12	NREP
HSD17B8	IL15	PTGS1	RGS9		CTD-2132N18.2	CRYGS	PCK2	NTF3
HSP90B1	IL18R1	PYURF	RHEBP1		CTD-2154I11.2	CSF2RB	PDE1C	NTM
HSPA2	IL19	RAB4B-EGLN2	RHOU		CTD-2196E14.4	CSNK2B-LY6G5B-1181	PDE3A	NUDT10
HSPE1P3	IL1A	RAI2	RIMS4		CTD-2196E14.5	CSPG4	PFN1P1	NUDT6
HTRA3	IL1B	RAMP1	RMRPP2		CTD-2201E9.4	CSRP2	PGM5	NXPH4
ICAM1	IL1R1	RAMP3	RN7SKP268		CTD-2207O23.11	CST6	PHGDH	OCIAD2
ID1	IL1RL1	RARB	RN7SL200P		CTD-2228K2.1	CTA-223H9.9	PICK1	ODF2-AS1
ID3	IL1RL2	RARRES2P1	RN7SL349P		CTD-2228K2.7	CTA-313A17.3	PITX1	OLFM2
ID4	IL1RN	RASD1	RN7SL377P		CTD-2235H24.2	CTA-963H5.5	PKP2	OLFML1
IER3	IL24	RASD2	RN7SL403P		CTD-2245F17.3	CTAGE8	PLAT	OLFML2A
IFITM1	IL8	RASL10B	RN7SL521P		CTD-2245F17.6	CTB-109A12.1	PLCH1	OOSP1P2
IFITM2	INHBB	RASL11A	RN7SL525P		CTD-2269F5.1	CTB-113P19.3	PLEK2	OR7E154P
IFITM3	INSIG1	RASL11B	RN7SL73P		CTD-2319I12.4	CTB-133G6.2	PLGLB2	PADI2
IFNAR2	INSR	RGS2	RN7SL784P		CTD-2319I12.5	CTB-13F3.1	PLN	PALM2-AKAP2
IFNGR1	INSRR	RHEBP2	RN7SL809P		CTD-2320B12.2	CTB-25B13.13	PLXDC1	PARD3-AS1
IFRG15	IP6K3	RIMBP3B	RN7SL825P		CTD-2328D6.1	CTB-33G10.11	PMEPA1	PCDH10
IGFBP1	IPO9-AS1	RIMKLBP2	RNA5SP477		CTD-2330J20.1	CTB-39G8.3	POC1B-GALNT4	PCK2
IGFBP2	IRS1	RIMS4	RNF144A		CTD-2334D19.1	CTB-60B18.10	PODN	PCYT1B
IGFBP3	IRS2	RN7SL23P	RNU1-1		CTD-2376I4.1	CTB-60E11.9	POSTN	PDE1C
IGFBP4	ISM2	RN7SL263P	RNU1-143P		CTD-2514C3.1	CTB-96E2.3	POU2F2	PEBP1P2
IGSF3	ITGA9	RN7SL301P	RNU6-36P		CTD-2517M22.17	CTC-260E6.2	PPIAP2	PHGDH
IL11	JADE3	RN7SL349P	RNVU1-7		CTD-2524L6.3	CTC-273B12.8	PPIEL	PICK1
IL13RA2	JUP	RN7SL471P	RORB		CTD-2529O21.1	CTC-296K1.4	PPM1E	PITX2
IL15	KB-1991G8.1	RN7SL537P	RP1-100J12.1		CTD-2530H12.4	CTC-297N7.9	PPP1R3C	PKMYT1
IL18R1	KCND2	RN7SL600P	RP1-101K10.6		CTD-2538G9.5	CTC-325H20.4	PRR15	PKP2
IL19	KCNE3	RN7SL669P	RP1-124C6.1		CTD-2545G14.7	CTC-338M12.1	PRR5L	PLAT
IL1A	KCNJ8	RNF103-CHMP3	RP1-199J3.7		CTD-2554C21.1	CTC-350I8.1	PRSS12	PLCH1
IL1B	KCNK1	RNU1-1	RP1-206D15.5		CTD-2571L23.6	CTC-353G13.1	PSAT1	PLGLB2
IL1R1	KCNK2	RNU1-143P	RP1-20C7.6		CTD-2589H19.6	CTC-360G5.8	PSPHP1	PLN
IL1RL1	KCNK3	RNU1-3	RP1-290F12.3		CTD-2589O24.1	CTC-367J11.1	PTCHD4	PLXDC1
IL1RL2	KCTD12	RNU12	RP1-78O14.1		CTD-2666L21.3	CTC-378H22.1	PTGER1	PMEPA1
IL24	KCTD7	RNU2-59P	RP11-1007O24.3		CTD-3035D6.1	CTC-428G20.6	PTGES3P2	PMS2P5
IL33	KIAA0247	RNU6-734P	RP11-100G15.3		CTD-3074O7.11	CTC-429L19.3	PTTG1	PNMAL1
IL4R	KIAA0408	RORB	RP11-1035H13.3		CTD-3088G3.4	CTC-429P9.1	PYCR1	PODN
IL6	KIAA1199	RP1-130H16.18	RP11-105C19.1		CTD-3099C6.5	CTC-429P9.4	RAB3B	POSTN
IL8	KIAA1549	RP1-137D17.1	RP11-109E12.1		CTD-3105H18.18	CTC-429P9.5	RARRES2	POU2F2
IMPDH1P10	KIF5A	RP1-170O19.22	RP11-10B2.1		CTD-3185P2.2	CTC-471J1.10	RASGRF2	PPIAL4G
INHBB	KLF15	RP1-202O8.2	RP11-110G21.1		CTD-3214H19.4	CTC-479C5.17	RASGRP1	PPM1E
IQCD	KLF9	RP1-206D15.5	RP11-110I1.14		CTD-3252C9.2	CTC-487M23.7	RASGRP3	PPP1R3C
IRAK2	KLHL13	RP1-228P16.1	RP11-110I1.5		CTGF	CTC-490E21.12	RASSF2	PRKAR1B
ISM2	KLHL15	RP1-266L20.2	RP11-112J1.1		CTGLF10P	CTC-550B14.7	RBMXP4	PRPH2
ITGA9	KLHL23	RP1-30M3.6	RP11-114I8.4		CTNNAL1	CTC-564N23.2	RBP7	PRR15
ITM2B	KREMEN1	RP1-78O14.1	RP11-126K1.2		CTSLP2	CTD-2017C7.2	RCAN1	PRR5L
ITPRIP	LAMA2	RP11-1007J8.1	RP11-126K1.8		CUEDC1	CTD-2036P10.3	RGMB	PRSS12
JUP	LAMC2	RP11-100G15.3	RP11-12J10.3		CXCL10	CTD-2054N24.2	RGMB-AS1	PRSS35
KB-1043D8.6	LBP	RP11-1020A11.1	RP11-131L23.2		CXXC5	CTD-2061E19.1	RGPD1	PSAT1
KCNAB1	LCP1	RP11-1035H13.3	RP11-134K1.2		CYP2U1	CTD-2078B5.2	RGS16	PTCHD4
KCNE4	LDLR	RP11-103H7.5	RP11-146F11.5		CYR61	CTD-2124B8.2	RGS4	PYCR1
KCNG2	LEFTY2	RP11-105C19.1	RP11-147L13.2		CYS1	CTD-2132N18.2	RIMBP3C	QRFP
KCNJ8	LGMN	RP11-1081L13.4	RP11-148G20.1		CYTH3	CTD-2154I11.2	RN7SL119P	RAB3B
KCNK1	LGR4	RP11-108M9.5	RP11-149I23.3		DAAM1	CTD-2192J16.15	RN7SL190P	RAD54L
KCNK2	LIMS3L	RP11-109L13.1	RP11-159C21.4		DAAM2	CTD-2196E14.5	RN7SL192P	RARRES2
KCNK3	LINC-PINT	RP11-10B2.1	RP11-162P23.2		DACT1	CTD-2201E9.4	RN7SL209P	RASGRP1
KCTD7	LINC00460	RP11-10L12.1	RP11-171A24.3		DACT3	CTD-2218G20.1	RN7SL268P	RASGRP3
KIAA0247	LINC00473	RP11-10O17.3	RP11-17E13.2		DAPK1	CTD-2228K2.1	RN7SL312P	RASL12
KIAA1199	LINC00519	RP11-110G21.1	RP11-182J1.12		DBF4B	CTD-2228K2.7	RN7SL431P	RASSF2
KIF5A	LINC00707	RP11-110I1.14	RP11-192H23.8		DBH-AS1	CTD-2245F17.3	RN7SL470P	RBMXP4
KLF9	LINC00890	RP11-110I1.5	RP11-195E2.4		DBNDD2	CTD-2245F17.6	RN7SL490P	RBP7
KLHL13	LINC00968	RP11-111M22.3	RP11-196G11.4		DBP	CTD-2267D19.6	RN7SL532P	RCAN1
KM-PA-2	LINC01123	RP11-112J1.1	RP11-196H14.3		DCK	CTD-2269F5.1	RN7SL590P	RCOR2
KREMEN1	LINC01135	RP11-120E13.1	RP11-199F11.2		DCLK2	CTD-2286N8.2	RN7SL602P	RGCC
LA16c-306E5.3	LIPE	RP11-121A14.2	RP11-204L24.2		DCLRE1B	CTD-2298J14.2	RN7SL682P	RGMB-AS1
LA16c-361A3.3	LL0XNC01-250H12.3	RP11-123O10.4	RP11-207C16.4		DDAH1	CTD-2319I12.4	RN7SL690P	RGS16
LAG3	LL22NC03-104C7.1	RP11-12J10.3	RP11-20E24.1		DDIT3	CTD-2319I12.5	RN7SL708P	RGS4
LAMA1	LNX1	RP11-12N13.4	RP11-20O24.1		DDX11L2	CTD-2320B12.2	RN7SL80P	RIMS3
LAMA2	LPAR1	RP11-130L8.1	RP11-214N15.5		DDX12P	CTD-2328D6.1	RNU1-28P	RMRP
LAMC2	LPAR3	RP11-131L23.2	RP11-217B7.2		DDX60	CTD-2334D19.1	RNU1-36P	RN7SK
LBP	LRIG1	RP11-136C24.1	RP11-218L14.4		DDX60L	CTD-2376I4.1	RNU4-1	RN7SL119P
LCP1	LRPAP1	RP11-1398P2.1	RP11-21L23.2		DEFB109P1	CTD-2376I4.2	RNU6ATAC	RN7SL181P
LDLR	LRRC39	RP11-140L24.3	RP11-22N19.2		DEPDC1	CTD-2410N18.5	RNVU1-14	RN7SL192P
LEFTY2	LRRC3DN	RP11-148G20.1	RP11-233E12.4		DEPDC1B	CTD-2524L6.3	RNY3	RN7SL209P
LGMN	LSAMP	RP11-14K2.1	RP11-23J9.4		DEPTOR	CTD-2530H12.4	RP1-111C20.4	RN7SL268P
LHB	LTBP1	RP11-152N13.16	RP11-247L20.4		DES	CTD-2538G9.5	RP1-140K8.2	RN7SL312P
LIF	LUM	RP11-159C21.4	RP11-251G23.2		DGCR6	CTD-2545G14.7	RP1-159A19.3	RN7SL431P
LIMS3L	LY6K	RP11-15A1.3	RP11-255M2.2		DGKI	CTD-2554C21.1	RP1-159G19.1	RN7SL490P
LINC-PINT	LYPD3	RP11-15B24.2	RP11-264B17.4		DIAPH3	CTD-2554C21.3	RP1-170O19.14	RN7SL532P
LINC00473	MAGED4	RP11-171A24.3	RP11-264I13.2		DIRC3	CTD-2575K13.6	RP1-257A7.5	RN7SL590P
LINC00619	MAML3	RP11-173M11.2	RP11-265N6.3		DISP2	CTD-2589O24.1	RP1-315G1.3	RN7SL608P
LINC00890	MAMLD1	RP11-178L8.1	RP11-266E8.2		DKFZP547L112	CTD-2619J13.9	RP1-34B20.4	RN7SL682P
LINC00968	MANF	RP11-178L8.7	RP11-269G24.6		DKK1	CTD-2620I22.7	RP1-45C12.1	RN7SL690P
LIPE	MANSC1	RP11-181K3.4	RP11-276E15.4		DKK2	CTD-2623N2.3	RP1-92O14.6	RN7SL708P
LL0XNC01-116E7.4	MAOA	RP11-182J1.12	RP11-276H7.2		DLGAP5	CTD-3035D6.1	RP11-104G3.2	RN7SL80P
LL0XNC01-250H12.3	MAOB	RP11-188D8.1	RP11-285F7.2		DMTN	CTD-3074O7.11	RP11-105N14.1	RNA5-8SP6
LL22NC03-32F9.1	MAP3K5	RP11-191L17.1	RP11-288E14.2		DNMT3B	CTD-3088G3.4	RP11-1079K10.4	RNASEK-C17orf49
LMAN1	MAP7	RP11-192M23.1	RP11-295G20.2		DNPH1	CTD-3093M3.1	RP11-108K14.8	RNU1-28P
LNX1	MAPK10	RP11-196G18.24	RP11-295M18.6		DOCK11	CTD-3099C6.5	RP11-1096G20.5	RNU4-1
LPAR1	MAPK13	RP11-1E11.1	RP11-2N1.2		DOCK9	CTD-3105H18.18	RP11-109A6.3	RNU6ATAC
LPAR3	2019-03-01	RP11-203J24.9	RP11-301O19.1		DOCK9-AS2	CTD-3138B18.6	RP11-109N23.4	RNVU1-14
LPAR4	MASP1	RP11-206L10.10	RP11-304L19.4		DOPEY2	CTD-3148I10.15	RP11-10C24.3	RNY3
LRP11	MC4R	RP11-20O24.1	RP11-30B1.1		DPF3	CTD-3185P2.2	RP11-10N23.2	RP1-111C20.4
LRPAP1	MCC	RP11-20O24.4	RP11-314A20.5		DPH6-AS1	CTD-3234P18.2	RP11-110I1.13	RP1-140K8.2
LRRC8E	MDFIC	RP11-214N15.5	RP11-320M16.1		DPY19L2	CTD-3252C9.2	RP11-110I1.6	RP1-159A19.3
LRRN3	MEDAG	RP11-216M21.2	RP11-324I22.3		DPY19L2P2	CTGF	RP11-1134I14.4	RP1-178F15.4
LSAMP	MEGF10	RP11-218L14.4	RP11-325K4.2		DPYSL3	CTNNAL1	RP11-1151B14.4	RP1-199J3.5
LTBP1	MEIS1	RP11-21L23.2	RP11-326I11.5		DSCC1	CTSLP2	RP11-115L11.1	RP1-22N22.1
LUCAT1	MEIS1-AS2	RP11-21L23.3	RP11-328L11.1		DSP	CUEDC1	RP11-1191J2.5	RP1-257A7.5
LUM	METRNL	RP11-225H22.7	RP11-332H18.5		DSTN	CXCL10	RP11-11C20.3	RP1-315G1.3
LXN	METTL7A	RP11-233E12.4	RP11-342F17.1		DSTNP1	CXCL16	RP11-122K13.12	RP1-34B20.4
LY6K	MFI2	RP11-236L14.1	RP11-343C2.11		DTL	CXXC5	RP11-124D2.7	RP1-43E13.2
LYPD3	MFSD2A	RP11-245J9.4	RP11-343C2.12		DUSP2	CYCSP39	RP11-1280N14.3	RP1-45C12.1
MAFF	MFSD6	RP11-247L20.4	RP11-343J3.6		DUSP23	CYP2U1	RP11-130C6.1	RP1-92O14.6
MAGED4	MGST1	RP11-251G23.2	RP11-350G8.5		DUSP5	CYR61	RP11-134G8.6	RP11-103G8.2
MAML3	MGST2	RP11-262H14.4	RP11-355B11.2		DYRK2	CYTH3	RP11-134G8.8	RP11-104G3.2
MAN1A1	MILR1	RP11-262H14.5	RP11-356B19.11		DYSF	DAAM2	RP11-135A1.2	RP11-1079K10.4
MANF	MIR1233-2	RP11-265N6.3	RP11-359B20.5		DYX1C1-CCPG1	DACH1	RP11-135L13.4	RP11-108K14.8
MAOA	MIR27B	RP11-266K4.1	RP11-359J14.2		E2F1	DACT3	RP11-13N13.2	RP11-1096G20.5
MAOB	MIR3911	RP11-269F19.2	RP11-35O15.1		E2F2	DAPK1	RP11-13P5.2	RP11-109A6.3
MAP3K5	MIR4461_2	RP11-269M20.3	RP11-360L9.4		E2F7	DBF4B	RP11-143J12.2	RP11-109N23.4
MAP7	MIR4497	RP11-274B21.10	RP11-365F18.1		EBF1	DBH-AS1	RP11-147I3.1	RP11-110I1.13
MAPK10	MIR635	RP11-282O18.6	RP11-372E1.1		EDIL3	DBP	RP11-148B18.3	RP11-111F5.5
MAPK13	MLKL	RP11-288E14.2	RP11-380L11.4		EEF1A1P13	DCK	RP11-152F13.7	RP11-1134I14.4
2019-03-01	MLPH	RP11-289I10.2	RP11-387M24.5		EEF1A1P29	DCLK2	RP11-152P17.1	RP11-1167A19.2
MASP1	MMD	RP11-2N1.2	RP11-389K14.3		EEF1DP3	DCLRE1B	RP11-157L3.5	RP11-118K6.3
MCC	MMP1	RP11-305L7.3	RP11-38G5.4		EFEMP1	DDAH1	RP11-158M2.4	RP11-1191J2.5
MED28P3	MMP10	RP11-307C12.11	RP11-38P22.2		EFHD1	DDB2	RP11-159N11.4	RP11-120B7.1
MEDAG	MMP19	RP11-307O1.1	RP11-391M20.1		EFNA3_1	DDIT3	RP11-15A1.2	RP11-124D2.7
MEG8	MMP27	RP11-315O6.1	RP11-395B7.4		EFNB1	DDX12P	RP11-162O12.2	RP11-124N14.3
MEGF10	MMP7	RP11-317J19.1	RP11-398C13.6		EFR3A	DDX43	RP11-168P13.1	RP11-1280N14.3
MEIS1	MMP8	RP11-31H5.1	RP11-399J13.3		EGLN3	DEFB109P1	RP11-16D22.2	RP11-128A17.1
MEIS1-AS2	MOB3B	RP11-320L11.2	RP11-39K24.12		EGR2	DEPDC1	RP11-173D3.1	RP11-1293J14.1
MEMO1P1	MOCOS	RP11-320M16.1	RP11-39K24.13		EGR3	DEPDC1B	RP11-175B9.3	RP11-129K12.4
MEOX1	MT-TC	RP11-324I22.3	RP11-39K24.4		EHD1	DEPTOR	RP11-177G23.2	RP11-130C6.1
METRNL	MT-TN	RP11-325K4.2	RP11-402D21.2		EHD4	DES	RP11-178F10.1	RP11-130F10.1
MFSD12	MT-TS1	RP11-326C3.13	RP11-404E16.1		EIF2S2P4	DGCR6	RP11-178L8.4	RP11-134G8.6
MFSD2A	MT-TT	RP11-328L11.1	RP11-410L14.2		EIF4EBP1	DGKI	RP11-179D22.1	RP11-135A1.2
MGST1	MT1L	RP11-329B9.3	RP11-413E6.7		EIF4HP1	DHFR	RP11-188P20.3	RP11-13P5.2
MILR1	MT1X	RP11-330L19.1	RP11-428J1.4		ELFN2	DHRS11	RP11-195B17.1	RP11-1415C14.4
MIR1254-1	MT2A	RP11-332H18.4	RP11-432B6.3		ELL3	DHX35	RP11-195E2.1	RP11-143J12.2
MIR29A	MT2P1	RP11-342K6.2	RP11-432J24.5		ELN	DIAPH3	RP11-206L10.5	RP11-147I3.1
MIR324	MTND4P24	RP11-343J3.6	RP11-435F13.2		ELOVL2	DIEXF	RP11-20J15.3	RP11-148B18.3
MIR34A	MTX1P1	RP11-344N17.2	RP11-442H21.2		EMB	DIRC3	RP11-211G23.2	RP11-152P17.1
MIR3934	MUM1L1	RP11-345K20.2	RP11-443B7.2		EME1	DISC1	RP11-211G3.2	RP11-157G21.2
MIR4461_1	MYCL	RP11-348H3.4	RP11-443C10.1		EMP1	DKFZP547L112	RP11-214N9.1	RP11-157L3.5
MIR4461_2	MYLIP	RP11-34P1.2	RP11-449P15.1		ENAH	DKK2	RP11-219D15.3	RP11-158M2.4
MIR4497	MYLK-AS1	RP11-34P13.8	RP11-44M6.1		ENDOD1	DLC1	RP11-225H22.4	RP11-159D12.5
MIR4640	MYO5A	RP11-355B11.2	RP11-452D2.1		ENPP7P2	DLGAP5	RP11-227D13.1	RP11-159F24.6
MKLN1	MYOCD	RP11-359D14.3	RP11-465K4.4		EPB41L4A-AS1	DLX5	RP11-227G15.3	RP11-15A1.2
MLKL	MYPN	RP11-360D2.2	RP11-466C23.4		EPHA5	DNM1P35	RP11-229P13.20	RP11-166B2.7
MLPH	MYZAP	RP11-365F18.6	RP11-466H18.1		EPPK1	DNM3OS	RP11-229P13.23	RP11-166O4.5
MMD	N4BP3	RP11-365N19.2	RP11-466P24.2		ERAP2	DNMBP	RP11-22P6.3	RP11-167N5.5
MME	NAMPT	RP11-366M4.1	RP11-467L19.8		ERBB2	DNMT3B	RP11-235C23.5	RP11-168P13.1
MMP1	NAMPTL	RP11-378J18.8	RP11-475I24.1		ERCC2	DOCK1	RP11-23E19.2	RP11-16D22.2
MMP10	NBL1	RP11-380L11.4	RP11-475J5.5		ERCC6L	DOCK10	RP11-241F15.9	RP11-16F15.2
MMP19	NCKIPSD	RP11-389O22.4	RP11-477N3.1		ERICH2	DOCK11	RP11-245C17.2	RP11-175B9.3
MMP27	NDNF	RP11-38O23.7	RP11-482H16.1		ERRFI1	DOCK2	RP11-245J9.6	RP11-176H8.1
MMP7	NDP	RP11-38P22.2	RP11-492I21.1		ESCO2	DOCK9	RP11-247A12.7	RP11-177G23.2
MMP8	NDRG1	RP11-390C19.1	RP11-497E19.2		ESYT1	DOCK9-AS2	RP11-247C2.2	RP11-179D22.1
MOB3B	NDRG4	RP11-390K5.1	RP11-507K2.3		EVA1A	DOK3	RP11-250B2.6	RP11-180P8.1
MOCOS	NDUFA7_2	RP11-391M20.1	RP11-508P1.2		EXTL1	DOK5	RP11-253M7.1	RP11-188P20.3
MRGPRF	NEAT1	RP11-396C23.2	RP11-514P8.7		EZH2	DPF3	RP11-254B13.1	RP11-190C22.8
MT1F	NEBL	RP11-398C13.6	RP11-521B24.5		EZR	DPY19L2	RP11-256I23.2	RP11-206L10.5
MT1X	NETO1	RP11-39K24.12	RP11-529G21.2		F2RL1	DPY19L2P2	RP11-263K19.6	RP11-20J15.3
MT1XP1	NFIL3	RP11-39K24.13	RP11-529K1.3		FAAH	DPYSL3	RP11-26H16.1	RP11-211G23.2
MT2A	NFKBIA	RP11-39K24.4	RP11-54A9.1		FABP4	DRAM1	RP11-271C24.2	RP11-211G3.2
MT2P1	NID2	RP11-3B7.1	RP11-54F2.1		FABP5	DSCC1	RP11-274B21.8	RP11-212P7.1
MTND3P10	NINJ1	RP11-401P9.4	RP11-54K16.2		FAHD2A	DSP	RP11-279O9.4	RP11-214N9.1
MTND4P24	NIPAL2	RP11-404P21.8	RP11-552M11.4		FAM101B	DTL	RP11-281O15.7	RP11-219C20.3
MUM1L1	NKAIN1	RP11-410L14.2	RP11-557L19.1		FAM103A2P	DTWD2	RP11-285F16.1	RP11-219D15.3
MYCL	NKAPL	RP11-428J1.4	RP11-56M3.1		FAM111B	DTX4	RP11-296K13.4	RP11-221N13.3
MYCN	NMNAT2	RP11-430L17.1	RP11-574K11.29		FAM126A	DUSP14	RP11-297C4.3	RP11-227G15.3
MYLIP	NNMT	RP11-432B6.3	RP11-57H14.3		FAM129A	DUSP2	RP11-299J3.8	RP11-229P13.20
MYLK-AS1	NOX4	RP11-432J24.5	RP11-598P20.3		FAM132A	DUSP23	RP11-2C24.4	RP11-229P13.23
MYOCD	NPFF	RP11-434D12.1	RP11-599B13.8		FAM157A	DUSP5	RP11-2H3.6	RP11-22P6.3
MYPN	NPR3	RP11-434O22.1	RP11-600F24.7		FAM157B	DUSP6	RP11-303E16.8	RP11-23E19.2
N4BP3	NPTX2	RP11-436G20.1	RP11-611O2.3		FAM171A1	DYRK2	RP11-307L14.1	RP11-23F23.2
NAMPT	NR4A1	RP11-439A17.5	RP11-61L19.3		FAM196B	DYSF	RP11-309L24.4	RP11-245C17.2
NAMPTL	NR4A2	RP11-439A17.7	RP11-624G17.3		FAM19A2	DYX1C1-CCPG1	RP11-30K9.5	RP11-245J9.6
NAT14	NR4A3	RP11-439M11.1	RP11-624L12.1		FAM212A	E2F1	RP11-311P8.2	RP11-247A12.7
NBL1	NRG1	RP11-442N24__B.1	RP11-626G11.3		FAM212B	E2F2	RP11-313D6.3	RP11-24B19.4
NBPF24	NTN1	RP11-443C10.1	RP11-629O1.2		FAM212B-AS1	E2F7	RP11-313P13.5	RP11-250B2.6
NDNF	NTRK1	RP11-446N19.1	RP11-634H22.1		FAM21D	EBF1	RP11-316E14.6	RP11-256L11.3
NDUFA7_2	NYAP1	RP11-44I10.5	RP11-638I8.1		FAM24B	EDIL3	RP11-317B17.3	RP11-259N19.1
NDUFB8P2	ODF3B	RP11-44N12.5	RP11-63E5.6		FAM26E	EDNRA	RP11-318E3.4	RP11-25I15.1
NEAT1	OGFRL1	RP11-44N21.4	RP11-644F5.17		FAM46B	EEF1A1P29	RP11-31F15.2	RP11-263K19.6
NETO1	OLFML2B	RP11-452K12.7	RP11-651P23.4		FAM46C	EEF1B2P3	RP11-322E11.6	RP11-264F23.1
NFIL3	OMD	RP11-454C18.1	RP11-664H7.2		FAM47E-STBD1_2	EEF1DP3	RP11-324E6.9	RP11-26H16.1
NFKB2	OR1H1P	RP11-454L9.2	RP11-666A1.5		FAM53A	EEPD1	RP11-325K4.3	RP11-26J3.3
NFKBIA	OR6L2P	RP11-461G12.2	RP11-669E14.6		FAM63B	EFNA3_1	RP11-326C3.7	RP11-274B21.8
NFKBIZ	OSGIN2	RP11-466H18.1	RP11-676J12.7		FAM64A	EFNB1	RP11-333E13.2	RP11-277L2.3
NHS	OSMR	RP11-473M20.11	RP11-677M14.5		FAM66A	EFNB2	RP11-339B21.15	RP11-279O9.4
NICN1-AS1	P2RY1	RP11-474I16.8	RP11-677M14.6		FAM66B	EFNB3	RP11-344B2.2	RP11-281O15.7
NID2	P4HA3	RP11-475I24.1	RP11-67L3.5		FAM72C	EFR3A	RP11-345P4.6	RP11-288I21.1
NINJ1	PAPPA	RP11-475J5.5	RP11-680G10.1		FAM72D	EGF	RP11-346C20.4	RP11-296O14.3
NMNAT2	PAPPA-AS1	RP11-477H21.2	RP11-680H20.2		FAM83D	EGR1	RP11-349N19.2	RP11-297C4.3
NOMO2	PARM1	RP11-478C1.7	RP11-699A5.2		FAM86FP	EGR2	RP11-34P13.14	RP11-298I3.4
NOV	PC	RP11-48B14.1	RP11-6B6.3		FANCD2	EGR3	RP11-350N15.4	RP11-299J3.8
NOX4	PCBP3	RP11-490G8.1	RP11-701H24.3		FANCI	EHBP1L1	RP11-351D16.3	RP11-29B2.5
NPPC	PCDH20	RP11-496H1.2	RP11-706O15.5		FAR2	EHD1	RP11-353K11.1	RP11-2C24.4
NPTX1	PCSK1	RP11-503E24.3	RP11-707M3.3		FARP1	EHD4	RP11-355I22.7	RP11-303E16.2
NPTX2	PCSK5	RP11-506K19.1	RP11-708J19.2		FAT3	EIF2S2P4	RP11-362J17.1	RP11-304L19.11
NR4A1	PDE1A	RP11-507E23.1	RP11-723O4.3		FAT4	EIF3CL	RP11-373E16.4	RP11-305E17.6
NR4A2	PDE3B	RP11-508N12.4	RP11-729L2.2		FAXC	EIF3FP1	RP11-373L24.1	RP11-313D6.3
NR4A3	PDE4B	RP11-508P1.2	RP11-730A19.9		FBF1	EIF3FP3	RP11-378A13.2	RP11-313P13.5
NRG1	PDE4D	RP11-514O12.4	RP11-734K2.4		FBLL1	EIF4EBP1	RP11-379K17.12	RP11-317B17.3
NTN1	PDE7B	RP11-51J9.6	RP11-738E22.3		FBLN7	EIF4HP1	RP11-380G5.3	RP11-318E3.4
NTRK1	PDGFRA	RP11-522L3.6	RP11-745O10.2		FBXL22	ELFN2	RP11-385F5.4	RP11-318K12.3
NUCB2	PDGFRL	RP11-524F11.2	RP11-750B16.1		FERMT2	ELN	RP11-390K5.6	RP11-319G9.5
NYAP1	PDIA3P1	RP11-525G13.2	RP11-789C17.5		FES	ELOVL2	RP11-391L3.1	RP11-322E11.6
OCLM	PDIA3P2	RP11-528I4.2	RP11-78O7.2		FGF1	EMB	RP11-397O8.7	RP11-324E6.9
OGFRL1	PDK4	RP11-529H20.6	RP11-806L2.6		FGF14	EME1	RP11-399K21.13	RP11-326C3.7
OPN1SW	PEMT	RP11-533E19.7	RP11-807H7.2		FGF5	EMX2	RP11-39E3.3	RP11-327P2.5
OSGIN2	PENK	RP11-538P18.1	RP11-815J21.4		FHDC1	ENAH	RP11-3D4.2	RP11-333E13.2
OSMR	PF4V1	RP11-543C4.1	RP11-818F20.5		FHL3	ENDOD1	RP11-3D4.3	RP11-334E6.12
P4HA3	PFKFB4	RP11-543D5.2	RP11-81A22.5		FIBIN	EPB41L4A-AS1	RP11-3G21.1	RP11-337C18.10
P4HB	PGAM1P7	RP11-545M17.2	RP11-82L18.4		FIGNL1	EPB41L4A-AS2	RP11-403I13.10	RP11-339B21.11
PAMR1	PHEX	RP11-54A9.1	RP11-841C19.3		FILIP1L	EPHA2	RP11-406H23.2	RP11-339B21.13
PAPPA	PHLDA1	RP11-54F2.1	RP11-846F4.1		FLNA	EPHA5	RP11-415J8.7	RP11-339B21.15
PAPPA-AS1	PHOSPHO2	RP11-552J9.14	RP11-846F4.9		FLNC	EPHB2	RP11-416K24.2	RP11-344B2.2
PARM1	PI15	RP11-566K11.4	RP11-849F2.8		FLRT3	EPHB3	RP11-424C20.2	RP11-346C20.4
PC	PID1	RP11-56M3.1	RP11-855A2.5		FLT1	EPPK1	RP11-426C22.4	RP11-347C12.10
PCDH20	PIGZ	RP11-571M6.15	RP11-864N7.2		FMN2	ERAP2	RP11-42O15.3	RP11-347C18.5
PCSK1	PIK3R2_2	RP11-571M6.7	RP11-879F14.2		FMO2	ERCC2	RP11-430G17.3	RP11-349N19.2
PCSK5	PIK3R6	RP11-572O6.1	RP11-89C3.4		FMR1-IT1	ERCC6L	RP11-435O5.4	RP11-352G9.1
PDCL3P4	PIM1	RP11-573G6.10	RP11-89N17.3		FN1	ERRFI1	RP11-435P24.2	RP11-353K11.1
PDE10A	PITPNM1	RP11-574K11.29	RP11-91A18.4		FNBP1P1	ESCO2	RP11-438J1.1	RP11-355I22.7
PDE3B	PLA2G12AP1	RP11-575L7.8	RP11-91I8.3		FNIP2	ESPL1	RP11-443B20.1	RP11-362J17.1
PDE4B	PLAGL1	RP11-589P10.5	RP11-91J19.3		FOSL1	ESYT1	RP11-447L10.1	RP11-373E16.4
PDE4D	PLAUR	RP11-59H7.3	RP11-961A15.1		FOXC2	ETHE1	RP11-452G18.1	RP11-373L24.1
PDE7B	PLCL1	RP11-611O2.3	RP11-96O20.4		FOXD1	ETNK2	RP11-452K12.4	RP11-379K17.12
PDGFRA	PLCL2	RP11-61N20.3	RP11-973H7.3		FOXL1	ETS1	RP11-457M11.2	RP11-383H13.1
PDGFRL	PLCXD2	RP11-622A1.1	RP11-977G19.11		FOXM1	ETV1	RP11-458N5.1	RP11-385F5.5
PDIA3	PLD1	RP11-624L12.1	RP11-977G19.12		FOXS1	ETV5	RP11-465N4.5	RP11-386G11.10
PDIA4	PLOD2	RP11-627H22.8	RP11-98J23.2		FRAS1	EVA1A	RP11-468E2.9	RP11-390K5.6
PDIA5	PNP	RP11-632K20.8	RP13-216E22.4		FRMD4A	EVC	RP11-469A15.2	RP11-395C3.1
PDIA6	PODNL1	RP11-637O19.2	RP13-228J13.5		FRY	EVL	RP11-46I8.3	RP11-396F22.1
PEMT	POLR3KP2	RP11-63E5.6	RP13-516M14.1		FRZB	EXO1	RP11-46J23.1	RP11-39E3.3
PENK	POM121L9P	RP11-63H19.6	RP13-565O16.2		FSCN2	EXOSC5	RP11-471B22.2	RP11-3G21.1
PFKFB4	POPDC3	RP11-673E1.3	RP13-582O9.5		FSTL3	EXT1	RP11-474O21.5	RP11-3L8.3
PFN1P6	PPAP2B	RP11-674N23.4	RP13-726E6.3		FTH1P12	EXTL1	RP11-478C6.4	RP11-400F19.8
PGRMC1	PPARGC1A	RP11-676J15.1	RP3-354N19.1		FUOM	EZH2	RP11-480D4.2	RP11-403I13.10
PHEX	PPIAP29	RP11-677M14.3	RP3-395C13.1		FUT8	EZR	RP11-488C13.1	RP11-406H23.2
PHF21B	PPIB	RP11-67H24.1	RP3-395M20.12		FZD1	F2R	RP11-496I2.5	RP11-415J8.7
PHLDA1	PPP1R14C	RP11-67L3.5	RP3-402G11.26		FZD2	F2RL1	RP11-498C9.2	RP11-416K24.2
PHLDB2	PPP2R1B	RP11-697E2.4	RP3-406P24.4		FZD7	F2RL2	RP11-49C24.1	RP11-417E7.1
PHOSPHO2	PRDM1	RP11-6B6.3	RP3-426I6.6		FZD8	FAAH	RP11-503P10.1	RP11-424C20.2
PIANP	PRL	RP11-700J17.1	RP3-430N8.11		GAB1	FABP4	RP11-509J21.1	RP11-425L10.1
PIK3R2_2	PRLR	RP11-701H24.10	RP3-449M8.6		GABRA5	FABP5	RP11-50D9.1	RP11-426C22.4
PIK3R6	PROCR	RP11-703I16.1	RP3-460G2.2		GADD45B	FAF1	RP11-512M8.5	RP11-42O15.3
PIM1	PRPS1P2	RP11-713M15.2	RP3-483K16.4		GAL3ST4	FAHD2A	RP11-513M16.7	RP11-432I5.8
PITPNC1	PRR24	RP11-715I4.1	RP4-529N6.1		GALNT13	FAM101B	RP11-513M16.8	RP11-432J22.2
PITPNM1	PRRG4	RP11-727A23.5	RP4-539M6.19		GARS	FAM103A2P	RP11-51B23.3	RP11-435O5.4
PLAU	PRRX2	RP11-730A19.9	RP4-539M6.21		GAS6	FAM111B	RP11-51F16.8	RP11-435P24.2
PLAUR	PTGER2	RP11-732A19.8	RP4-545K15.5		GATA6	FAM117B	RP11-524O24.2	RP11-438L19.1
PLCL2	PTGER4	RP11-733C7.1	RP4-548D19.3		GATS_2	FAM126A	RP11-526H11.1	RP11-443B20.1
PLD1	PTGES	RP11-734K2.4	RP4-575N6.4		GBP1	FAM129A	RP11-527J8.1	RP11-447L10.1
PLEKHA5	PTGS1	RP11-738E22.3	RP4-612B15.3		GBP2	FAM133A	RP11-527N22.2	RP11-44N22.3
PLTP	PTGS2	RP11-745A24.2	RP4-614O4.11		GBP4	FAM149A	RP11-530C5.1	RP11-452G18.1
PNP	PTMAP4	RP11-745O10.2	RP4-614O4.12		GCNT4	FAM167B	RP11-531A24.3	RP11-452K12.4
POC1B-GALNT4	PTPRE	RP11-750B16.1	RP4-633H17.2		GCSHP5	FAM169A	RP11-535M15.1	RP11-458N5.1
PPAP2B	PTPRN	RP11-755F10.3	RP4-635E18.8		GDF5	FAM171A1	RP11-542C16.2	RP11-45M22.4
PPARGC1A	PTPRU	RP11-762H8.2	RP4-657D16.3		GDF6	FAM181B	RP11-546K22.3	RP11-468E2.5
PPIAP29	PVRL3	RP11-776A13.1	RP4-669L17.1		GDPD5	FAM188B	RP11-548P2.2	RP11-469A15.2
PPIB	PYGL	RP11-789C17.5	RP4-734P14.4		GINS1	FAM196B	RP11-554D15.1	RP11-46I8.3
PPP2R1B	QPCT	RP11-806L2.6	RP4-761J14.10		GINS2	FAM19A2	RP11-554I8.2	RP11-471B22.2
PRDM1	RAB11FIP1P1	RP11-80A15.1	RP5-1050D4.4		GJA5	FAM212A	RP11-554J4.1	RP11-474G23.3
PRDM8	RAB31	RP11-815J21.4	RP5-1061H20.3		GJD3	FAM212B	RP11-563E2.2	RP11-474P2.4
PRL	RAB3D	RP11-81A22.5	RP5-1172N10.2		GLI1	FAM212B-AS1	RP11-563N4.1	RP11-478C6.4
PRND	RADIL	RP11-820I16.1	RP5-884G6.2		GLIPR2	FAM231D	RP11-565P22.6	RP11-480D4.2
PROCR	RAET1G	RP11-822E23.6	RP5-901A4.1		GLS	FAM3C2	RP11-571I18.4	RP11-480D4.6
PRRX1	RAI2	RP11-82L18.4	RP5-945F2.1		GLUD1P2	FAM46B	RP11-571M6.18	RP11-480I12.9
PRRX2	RALGPS2	RP11-82L20.1	RP5-977B1.11		GLYATL2	FAM47E-STBD1_2	RP11-572C15.6	RP11-488C13.1
PRTG	RAMP1	RP11-834C11.14	RP6-109B7.5		GNAT1	FAM63B	RP11-589P10.7	RP11-498P14.3
PTGDR	RAMP3	RP11-846F4.6	RPL13AP7		GNG8	FAM64A	RP11-58A12.3	RP11-498P14.5
PTGER4	RANP5	RP11-846F4.9	RPL13P12		GOLGA8O	FAM72C	RP11-599B13.7	RP11-49C24.1
PTGES	RARRES1	RP11-849F2.8	RPL23AP2		GOLGA8Q	FAM72D	RP11-603J24.7	RP11-503P10.1
PTGES3P1	RASD1	RP11-84C13.1	RPL23AP4		GPC4	FAM83D	RP11-613M10.6	RP11-504P24.4
PTGFRN	RASGRP2	RP11-855A2.5	RPL23AP64		GPR1	FAM84B	RP11-618K13.2	RP11-506M12.1
PTGS1	RASL10B	RP11-875H7.2	RPL29P11		GPR124	FANCA	RP11-624L4.1	RP11-509J21.1
PTGS2	RASL11B	RP11-879F14.2	RPL35P2		GPR133	FANCD2	RP11-626H12.1	RP11-512M8.5
PTMAP8	RASSF4	RP11-89C3.4	RPL37P23		GPR17	FANCG	RP11-62F24.2	RP11-513M16.7
PTPRE	RBKS	RP11-90B22.1	RPL6P27		GPR27	FANCI	RP11-641D5.1	RP11-513M16.8
PTPRN	RBP1	RP11-91A18.4	RPL9P8		GPR37	FAR2	RP11-64B16.2	RP11-51B23.3
PTPRU	RBP4	RP11-91G21.1	RPLP1P11		GPR68	FARP1	RP11-65J3.1	RP11-51F16.8
QPCT	RCAN1	RP11-91I8.3	RPS10P16		GPR89C	FAT1	RP11-65J3.15	RP11-524O24.2
RAB26	RDH10	RP11-977G19.10	RPS15P5		GPT2	FAT3	RP11-661O13.1	RP11-526H11.1
RAB31	REN	RP11-97O12.7	RPS20P33		GRASP	FBLL1	RP11-664D7.4	RP11-527J8.1
RAB3D	RGCC	RP11-989F5.1	RPS20P4		GRB10	FBN2	RP11-666A1.3	RP11-527N22.2
RAB4B-EGLN2	RGL3	RP11-98D18.9	RPS23P8		GRIA1	FBXL22	RP11-672L10.6	RP11-530C5.1
RADIL	RGPD5	RP11-98J23.2	RPS26P47		GRIK2	FBXO34	RP11-674N23.1	RP11-531A24.3
RAET1G	RGS11	RP13-216E22.4	RPS7P1		GS1-124K5.6	FBXO5	RP11-676J12.8	RP11-539I5.1
RAI2	RGS2	RP13-33H18.1	RRAGD		GSG1	FCHSD2	RP11-676M6.1	RP11-542C16.2
RALGPS2	RHCG	RP13-512J5.1	RSPO1		GSG2	FDXR	RP11-677M14.5	RP11-545M17.3
RAMP1	RHEBP1	RP13-516M14.1	S100A4		GTF2IRD2	FGF1	RP11-686D22.4	RP11-546K22.3
RAMP3	RHOB	RP13-582O9.5	SAMHD1		GTSE1	FGF5	RP11-686D22.8	RP11-548P2.2
RARRES1	RHOU	RP3-323P24.3	SCARA5		GULP1	FGFBP3	RP11-68I3.4	RP11-552M11.8
RARRES2P1	RIN2	RP3-327A19.5	SCARNA12		GYPC	FGFR1	RP11-696F12.1	RP11-554D15.1
RASD1	RN7SKP187	RP3-332B22.1	SCARNA7		H2BFS	FHDC1	RP11-701H24.7	RP11-563E2.2
RASD2	RN7SL128P	RP3-354N19.1	SCML2P2		HAPLN3	FHL2	RP11-70P17.1	RP11-563N4.1
RASGRP2	RN7SL160P	RP3-395M20.12	SCXB		HAPLN4	FHL3	RP11-712L6.5	RP11-565P22.6
RASL10B	RN7SL181P	RP3-402G11.26	SDK1		HAR1B	FHOD1	RP11-720L2.4	RP11-571I18.4
RASL11B	RN7SL23P	RP3-428L16.1	SEPP1		HAS2	FIBIN	RP11-724O16.1	RP11-572C15.6
RASL12	RN7SL262P	RP3-433F14.1	SERPINB2		HAUS5	FIGNL1	RP11-732M18.3	RP11-574F21.2
RASSF4	RN7SL268P	RP3-449M8.6	SESTD1		HAUS7	FILIP1L	RP11-74C1.2	RP11-589P10.7
RASSF8	RN7SL3	RP3-465N24.6	SFT2D3		HAUS8	FLI1	RP11-755F10.1	RP11-58A12.3
RBKS	RN7SL371P	RP3-466P17.1	SGCZ		HBEGF	FLNA	RP11-757G14.3	RP11-592N21.1
RBM47	RN7SL381P	RP3-473L9.4	SH2D2A		HCG15	FLNC	RP11-760H22.2	RP11-599B13.7
RBP1	RN7SL399P	RP3-483K16.4	SIX2		HCN1	FLRT3	RP11-761N21.2	RP11-603J24.17
RBP4	RN7SL407P	RP3-507I15.1	SLC25A10_1		HDAC5	FLT1	RP11-762I7.5	RP11-603J24.7
RCAN1	RN7SL417P	RP3-527G5.1	SLC26A7		HECTD2	FMN2	RP11-763B22.4	RP11-611E13.2
RCN3	RN7SL473P	RP4-548D19.3	SLC2A12		HELLS	FMO2	RP11-767N6.2	RP11-613M10.6
RDH10	RN7SL486P	RP4-553F4.6	SLC2A8		HES4	FMR1-IT1	RP11-770G2.2	RP11-618K13.2
REN	RN7SL526P	RP4-575N6.4	SLC40A1		HHAT	FN1	RP11-770J1.3	RP11-619A14.3
RGL3	RN7SL532P	RP4-580N22.2	SLC7A8		HIC1	FNBP1P1	RP11-783K16.5	RP11-626H12.1
RGPD5	RN7SL589P	RP4-592A1.2	SLITRK4		HIGD1AP11	FNIP2	RP11-785H5.1	RP11-62F24.2
RGS18	RN7SL625P	RP4-612B15.3	SLX1B		HIP1R	FOSL1	RP11-799B12.4	RP11-631N16.2
RGS2	RN7SL648P	RP4-614O4.11	SMPDL3A		HIST1H1B	FOXC2	RP11-799M12.2	RP11-635L1.3
RHOB	RN7SL738P	RP4-631H13.6	SNCA		HIST1H2AD	FOXL1	RP11-79M19.2	RP11-641D5.1
RHOF	RNA5SP25	RP4-633H17.2	SNORA5C		HIST1H2APS4	FOXM1	RP11-79P5.2	RP11-65J3.1
RHOU	RNA5SP490	RP4-635E18.8	SNORD124		HIST1H2BI	FOXS1	RP11-79P5.9	RP11-661O13.1
RIN2	RNASE4	RP4-734P14.4	SNORD23_2		HIST1H3H	FRMD4A	RP11-803B1.8	RP11-672L10.6
RN7SKP116	RNF144A	RP4-740C4.7	SPARCL1		HIST2H2AC	FRMD6	RP11-804H8.6	RP11-674N23.1
RN7SKP16	RNF144A-AS1	RP4-781K5.2	SPDYE6		HIST2H2BB	FRY	RP11-809N8.5	RP11-676J12.8
RN7SKP239	RNF157	RP5-1061H20.3	SPECC1L-ADORA2A		HJURP	FRZB	RP11-80H5.5	RP11-676M6.1
RN7SL212P	RNF182	RP5-1070G24.2	SPTLC1P1		HKDC1	FSCN2	RP11-80I15.4	RP11-678G14.2
RN7SL23P	RNF19A	RP5-1142J19.1	SPTSSA		HLA-AS1	FTCDNL1	RP11-831F12.3	RP11-680A11.5
RN7SL262P	RNU1-143P	RP5-882C2.2	ST6GAL2		HMCN1	FUT8	RP11-83J16.1	RP11-686D22.3
RN7SL268P	RNU1-27P	RP5-945F2.1	ST6GALNAC2		HMGA1P2	FZD2	RP11-843P14.2	RP11-688G15.3
RN7SL270P	RNU2-59P	RP5-977B1.11	STARD8		HMGA1P8	FZD7	RP11-848P1.5	RP11-696F12.1
RN7SL280P	RNU4ATAC18P	RP6-74O6.6	STEAP4		HMGA2	FZD8	RP11-849F2.7	RP11-701H24.7
RN7SL3	RNU5B-1	RPL12L3	STMN2		HMGB2	GAB1	RP11-849H4.4	RP11-707G14.1
RN7SL399P	RNU6-516P	RPL12P1	STON1		HMGB3P22	GABRA5	RP11-84A14.4	RP11-712L6.5
RN7SL417P	RNU6-7	RPL19P12	STXBP6		HMGN2	GADD45B	RP11-863P13.3	RP11-720L2.4
RN7SL450P	RNU6-722P	RPL21P120	SULT1A4		HMGN2P22	GAL3ST4	RP11-867G23.4	RP11-727F15.11
RN7SL470P	RNY3P1	RPL21P39	SYNE2		HMGN2P3	GALNT12	RP11-869B15.1	RP11-732A19.5
RN7SL477P	ROR2	RPL21P41	SYNJ2BP-COX16		HMMR	GALNT13	RP11-876N24.5	RP11-73M18.9
RN7SL484P	RORB	RPL23AP60	TAC1		HNRNPA1P10	GARS	RP11-87C12.2	RP11-74C1.2
RN7SL529P	RP1-117B12.4	RPL31P63	TAF7L		HNRNPA1P48	GAS5	RP11-885B4.1	RP11-755F10.1
RN7SL573P	RP1-151B14.6	RPL35P1	TBCAP1		HNRNPA3P6	GAS6	RP11-893F2.6	RP11-757G14.3
RN7SL608P	RP1-178F10.1	RPL35P2	TDPX2		HNRNPCP2	GAS6-AS2	RP11-893F2.9	RP11-760H22.2
RN7SL619P	RP1-67K17.3	RPL36A-HNRNPH2	TENC1		HOXA13	GATA6	RP11-91P24.6	RP11-761N21.2
RN7SL657P	RP1-78O14.1	RPL37AP1	TFAP2E		HOXB7	GATA6-AS1	RP11-923I11.5	RP11-762I7.5
RN7SL696P	RP1-79C4.4	RPL41P1	TFPI		HOXC9	GATS_2	RP11-956J14.1	RP11-763B22.4
RN7SL724P	RP1-86C11.7	RPL6P27	TGFBR3		HOXD9	GBP1	RP11-95I16.4	RP11-767N6.2
RN7SL739P	RP1-92O14.6	RPL9P25	THBD		HRK	GBP2	RP11-968A15.2	RP11-770G2.2
RN7SL749P	RP1-96H9.5	RPS15AP24	THSD7A		HS3ST5	GBP3	RP11-993B23.3	RP11-783K16.5
RN7SL800P	RP11-1002K11.1	RPS20P24	TIMP3		HSPB1	GBP4	RP13-1032I1.7	RP11-78A19.3
RN7SL80P	RP11-1033H12.1	RPS20P33	TIMP4		HSPB2	GBP7	RP13-1039J1.4	RP11-793H13.11
RN7SL81P	RP11-103G8.1	RPS26P47	TMBIM4_1		HSPB2-C11orf52	GCNT4	RP13-128O4.3	RP11-799M12.2
RN7SL838P	RP11-108O10.2	RPS26P52	TMEM132B		HSPB7	GDF15	RP13-401N8.1	RP11-79M19.2
RN7SL844P	RP11-10N23.2	RPS26P8	TMEM191C		HSPG2	GDF5	RP13-401N8.3	RP11-79P5.2
RNA5-8SP5	RP11-110I1.11	RPS7P1	TMEM27		HTR1D	GDF6	RP13-514E23.2	RP11-79P5.9
RNA5SP383	RP11-110I1.12	RPS7P11	TMEM35		HTR2B	GDPD5	RP13-608F4.5	RP11-804H8.6
RNASE4	RP11-110I1.13	S100A4	TMEM37		HUNK	GGCT	RP13-884E18.4	RP11-809M12.1
RNF144A	RP11-110I1.5	SC22CB-1E7.1	TMEM89		IARS	GINS1	RP3-337H4.9	RP11-80H5.5
RNF144A-AS1	RP11-111F5.2	SCARA5	TMOD1		ICA1L	GINS2	RP3-368B9.2	RP11-810K23.9
RNF182	RP11-112J1.1	SCARNA10	TMSB4XP6		IER5	GINS4	RP3-395P12.2	RP11-817J15.3
RNF19A	RP11-1134I14.8	SDK1	TNFAIP8L3		IFIT1	GJA1	RP3-423B22.5	RP11-831F12.3
RNF24	RP11-1149O23.2	SEPT7P3	TNFRSF1B		IFIT2	GJA5	RP3-466P17.2	RP11-83J16.1
RNU1-1	RP11-1152H14.1	SERHL	TNXA		IFNWP19	GLI1	RP3-476K8.4	RP11-843P14.2
RNU12	RP11-119B16.2	SERINC4	TOX2		IGDCC4	GLIPR2	RP3-508I15.19	RP11-84A14.4
RNU2-59P	RP11-119K6.6	SERPINB2	TP53TG3D		IGFBP5	GLS	RP3-508I15.21	RP11-876N24.5
RNU4-46P	RP11-120M18.2	SH2D2A	TPI1P2		IGJ	GNAT1	RP3-511B24.5	RP11-87C12.2
RNU6-112P	RP11-1275H24.2	SHFM1P1	TRABD2B		IGKV1OR9-2	GNB3	RP4-576H24.4	RP11-889L3.1
RNU6-29P	RP11-12A20.6	SHPK_1	TRAV36DV7		IGSF10	GNG8	RP4-605O3.4	RP11-893F2.6
RNU6-322P	RP11-130L8.2	SIAH2-AS1	TRBJ2-4		IL17D	GNL3LP1	RP4-607I7.1	RP11-91P24.6
RNU6-431P	RP11-137H2.6	SLC25A10_1	TRBV12-1		IL32	GNPTAB	RP4-669L17.1	RP11-923I11.5
RNU6-850P	RP11-137J7.3	SLC2A8	TRHDE		IL34	GNRH1	RP4-683L5.1	RP11-92C4.6
RNU6-880P	RP11-138H11.1	SLC40A1	TRHDE-AS1		INA	GOLGA6L9	RP4-725G10.3	RP11-932O9.8
RNY4	RP11-138I1.3	SLC7A8	TRIM35		INHA	GOLGA8O	RP4-771M4.3	RP11-956J14.1
ROR2	RP11-143K11.1	SMPDL3A	TSC22D3		INHBA	GPC1	RP4-791M13.3	RP11-95I16.4
RORB	RP11-148L24.1	SNCA	TSKU		INHBE	GPER1	RP4-800G7.1	RP11-967K21.1
RP1-117B12.4	RP11-152H18.3	SNCG	TUBA3D		INMT	GPR1	RP5-1021I20.4	RP11-977B10.2
RP1-12G14.6	RP11-152P23.2	SNHG9	TUBA3E		IPO5	GPR124	RP5-1125A11.1	RP11-97I14.1
RP1-134E15.3	RP11-156K13.1	SNORA14B	TUBA8		IQCJ-SCHIP1	GPR133	RP5-1165K10.2	RP11-999E24.3
RP1-178F10.1	RP11-157P1.4	SNORA2_3	TUBB8P1		IQGAP3	GPR143	RP5-882O7.1	RP13-1039J1.4
RP1-181J22.1	RP11-15H20.7	SNORA57_4	TXNIP		ISLR2	GPR37	RP5-894A10.2	RP13-128O4.3
RP1-182O16.2	RP11-160O5.1	SNORA66_2	TXNP6		ITGA10	GPR39	RP5-899B16.1	RP13-20L14.6
RP1-199J3.7	RP11-166P13.3	SNORA76_3	U3_55		ITGA11	GPR68	RP5-902P8.10	RP13-228J13.1
RP1-249I4.2	RP11-169D4.1	SNORD113-4	U91328.19		ITGA3	GPR89C	RP5-940J5.3	RP13-401N8.3
RP1-30M3.6	RP11-169D4.2	SNORD3C	UBA52P6		ITGA4	GPRC5A	RP6-206I17.3	RP13-514E23.2
RP1-317E23.6	RP11-171I2.4	snoU13_99	UBE2CP2		ITGA6	GPSM3	RPL13AP5	RP13-608F4.5
RP1-43E13.2	RP11-171I2.5	SOD2	UBE2FP3		ITGA7	GPT2	RPL17P26	RP13-766D20.2
RP1-59D14.1	RP11-173A6.2	SPARCL1	UBE2Q2P6		ITGA8	GRB10	RPL18AP7	RP13-884E18.4
RP1-64K7.4	RP11-175I17.2	SPECC1L-ADORA2A	ULK4		ITGAV	GREM1	RPL23AP1	RP3-337H4.6
RP1-78O14.1	RP11-177B4.1	SPTSSA	VN1R82P		ITGB3_1	GREM2	RPL23AP80	RP3-337H4.8
RP1-79C4.4	RP11-177C12.1	ST20-MTHFS	WISP2		ITGB4	GRIA1	RPL23P2	RP3-337H4.9
RP1-95L4.4	RP11-177J6.1	ST6GALNAC4P1	WNT16		ITGBL1	GRIA3	RPL26P37	RP3-368B9.2
RP11-1000B6.5	RP11-178L8.4	STARD8	XXbac-BPG181M17.6		ITIH3	GRIK2	RPL29P24	RP3-395P12.2
RP11-1002K11.1	RP11-17A4.2	STEAP4	Y_RNA_100		ITIH4	GRIP1	RPL32P29	RP3-465N24.5
RP11-101E7.2	RP11-17M16.1	STMN2	Y_RNA_196		IVNS1ABP	GS1-124K5.6	RPL36AP15	RP3-466P17.2
RP11-1035H13.3	RP11-17P16.2	STON1	Y_RNA_2		JAG1_1	GS1-393G12.12	RPL39P36	RP3-522D1.1
RP11-105C19.1	RP11-181G12.5	SYNJ2BP-COX16	Y_RNA_388		JAG2	GS1-393G12.13	RPL39P38	RP3-522P13.1
RP11-1081K18.1	RP11-182J1.13	TENC1	Y_RNA_523		JAZF1	GSG2	RPL41P2	RP3-525L6.2
RP11-108O10.2	RP11-184M15.1	TFPI	YTHDF3-AS1		JAZF1-AS1	GTDC1	RPL7AP11	RP4-576H24.4
RP11-10G12.1	RP11-194N12.2	TGFBR3	Z83840.1		JDP2	GTF2IRD2	RPL7P15	RP4-593H12.1
RP11-1100L3.8	RP11-19P22.8	TGIF2-C20orf24	Z95114.3		JPH2	GTSE1	RPL9P2	RP4-597N16.4
RP11-110I1.12	RP11-214N15.5	THSD7A	ZBTB16		JUN	GUCY1A3	RPS15AP10	RP4-605O3.4
RP11-110I1.13	RP11-214O1.2	TIMM8AP1	ZEB1		KALRN	GUCY1B3	RPS20P35	RP4-613B23.1
RP11-111F5.2	RP11-215P8.3	TIMP3	ZFP92		KANK1	GULP1	RPS24P7	RP4-683L5.1
RP11-112J1.1	RP11-216L13.17	TIMP4	ZMIZ1-AS1		KANSL1-AS1	GUSBP4	RPS27AP2	RP4-725G10.3
RP11-112J3.15	RP11-217B7.2	TMEM132B	ZNF32-AS2		KB-1410C5.2	GUSBP9	RPS3AP26	RP4-771M4.3
RP11-1149O23.2	RP11-218C14.8	TMEM27	ZNF395		KB-1572G7.2	GYPC	RPSAP14	RP5-1024G6.8
RP11-119B16.2	RP11-219D15.3	TMEM37	ZNF674-AS1		KBTBD11	GYPE	RSL24D1P6	RP5-1160K1.6
RP11-120M18.2	RP11-21L23.2	TMOD1	ZNF788_2		KCNB2	HADH	RTKN2	RP5-827C21.4
RP11-1275H24.2	RP11-222K16.1	TMSB4XP2			KCND3	HAPLN3	RTN4RL2	RP5-882O7.1
RP11-1277A3.3	RP11-229P13.20	TNFAIP8L3			KCNG1	HAR1B	RUNX1	RP5-886K2.3
RP11-1281K21.1	RP11-22P6.2	TNFRSF1B			KCNH1	HAS2	SAMD11	RP5-899B16.1
RP11-130L8.2	RP11-22P6.3	TNXA			KCNH6	HAUS5	SAMD12	RP5-902P8.10
RP11-134E15.2	RP11-231G3.1	TNXB			KCNMA1	HAUS7	SBF2-AS1	RP5-940J5.3
RP11-137H2.6	RP11-235D19.2	TOLLIP-AS1			KCNMB2	HAUS8	SBP1	RP6-206I17.1
RP11-140I16.3	RP11-242C19.2	TOX2			KCNMB4	HBEGF	SCARNA12	RPL10AP2
RP11-141C7.3	RP11-242D8.3	TPT1P14			KCNN2	HCG16	SCARNA9	RPL13AP5
RP11-145E5.5	RP11-243E13.2	TPT1P5			KCNS3	HCG17	SCUBE3	RPL17P50
RP11-155G14.5	RP11-247A12.7	TRHDE			KDM4D	HCN1	SCXA	RPL23AP1
RP11-156K13.1	RP11-254F19.2	TRHDE-AS1			KHDRBS3	HDAC5	SDHDP6	RPL23AP80
RP11-169D4.1	RP11-255H23.2	TSC22D3			KIAA0101	HEBP1	SEC16B	RPL24P8
RP11-169D4.2	RP11-259K5.2	TUBA3D			KIAA1161	HECTD2	SEL1L3	RPL26P30
RP11-169K16.7	RP11-265N6.1	TUBBP2			KIAA1462	HELLS	SELPLG	RPL26P37
RP11-175I17.2	RP11-269F19.2	TXNIP			KIAA1524	HENMT1	SEMA3B-AS1	RPL29P24
RP11-177B4.1	RP11-269G24.6	U3_55			KIF11	HERC5	SEMA3D	RPL32P29
RP11-177C12.1	RP11-270C12.3	U91328.19			KIF13B	HES1	SERPINB7	RPL32P34
RP11-177J6.1	RP11-274H2.3	UBBP1			KIF14	HHAT	SERPINE2	RPL36AP15
RP11-187C18.2	RP11-28H5.2	UBE2Q2L			KIF15	HIC1	SERTAD4	RPL39P36
RP11-18I14.11	RP11-290L1.3	UBE2Q2P2			KIF17	HIGD1AP11	SERTAD4-AS1	RPL39P38
RP11-196G18.21	RP11-295P9.12	UBE2SP2			KIF18A	HIRIP3	SFRP1	RPL3P4
RP11-196G18.24	RP11-29H23.7	UBL5P4			KIF18B	HIST1H1B	SFRP4	RPL41P2
RP11-20B24.7	RP11-307O1.1	ULK4			KIF20A	HIST1H2AI	SGCD	RPL7AP11
RP11-20J15.3	RP11-30K9.5	UQCR11_1			KIF20B	HIST1H2APS4	SGK223	RPL7AP6
RP11-214O1.2	RP11-316O14.1	URGCP-MRPS24			KIF22	HIST1H2BH	SH3BP1	RPL7P15
RP11-216L13.17	RP11-320G24.1	VN1R82P			KIF23	HIST1H2BI	SHCBP1	RPL7P9
RP11-217B7.2	RP11-324I22.3	WASIR2			KIF24	HIST2H2BD	SHROOM3	RPL9P2
RP11-218C14.8	RP11-325K4.3	WBSCR27			KIF26B	HIST2H3D	SIK1	RPPH1
RP11-219D15.3	RP11-329B9.3	WI2-89031B12.1			KIF2C	HJURP	SIX4	RPS20P35
RP11-21L23.2	RP11-331N16.1	WISP2			KIF4A	HKDC1	SKA3	RPS24P7
RP11-225H22.4	RP11-339B21.10	XXbac-B444P24.13			KIFC1	HMCN1	SLC12A8	RPS26P31
RP11-22N19.2	RP11-33B1.3	XXbac-BPG55C20.7			KIRREL3	HMGA1P3	SLC14A1	RPS27AP2
RP11-235D19.2	RP11-33B1.4	Y_RNA_635			KIT	HMGA1P8	SLC1A4	RPS2P46
RP11-241F15.1	RP11-342I1.2	Y_RNA_727			KLF2	HMGA2	SLC25A30-AS1	RPS2P5
RP11-241J12.1	RP11-343C2.12	Z83840.1			KLF5	HMGB2	SLC25A36P1	RPS3AP5
RP11-242C19.2	RP11-345J4.3	Z83851.3			KLF6	HMGN2	SLC27A6	RPS3AP6
RP11-242D8.3	RP11-34P13.14	Z95114.3			KLF7	HMGN2P22	SLC38A5	RPSAP9
RP11-244K5.8	RP11-362F19.1	ZBTB16			KLHDC9	HMMR	SLC6A9	RSL24D1P6
RP11-252K23.2	RP11-367H5.8	ZBTB45P1			KLHL35	HNRNPA3P6	SLC7A11	RTKN2
RP11-252P18.1	RP11-373D23.3	ZFP92			KRT17	HNRNPUP1	SLC7A3	RUNX1
RP11-254F19.2	RP11-379K17.12	ZNF177			KRT18	HOXA10	SLC7A5	S100A1
RP11-259K5.2	RP11-380M21.2	ZNF444P1			KRT19	HOXA13	SLIT3	SAMD11
RP11-265N6.1	RP11-382B18.4	ZNF788_2			KRT34	HOXC-AS1	SMARCA5-AS1	SAMD12
RP11-266L9.4	RP11-383C6.2				KRT40	HOXC8	SMCO4	SBF2-AS1
RP11-269F19.2	RP11-383J24.1				KRT8	HOXC9	SMIM1	SCARNA9
RP11-275I14.4	RP11-384C4.3				KRTAP1-5	HOXD-AS1	SMIM2-AS1	SCG5
RP11-282O18.7	RP11-394I13.1				KRTAP2-3	HOXD3	SMIM3	SCUBE3
RP11-286H14.8	RP11-395N3.1				KRTAP20-2	HOXD9	SMURF2P1	SCXA
RP11-28H5.2	RP11-395N3.2				L1CAM	HRK	SNAI1	SEL1L3
RP11-295P9.12	RP11-404P21.3				LA16c-313D11.12	HS3ST5	SNORA50_2	SELPLG
RP11-297N6.4	RP11-406H23.2				LAMP3	HSD17B2	SNORA55	SEMA3D
RP11-303E16.2	RP11-407G23.4				LANCL3	HSPB1	SNORD15A	SENCR
RP11-304L19.8	RP11-407N17.5				LASP1	HSPB1P1	SNORD89	SERPINB7
RP11-30K9.5	RP11-411B10.3				LBH	HSPB2	SNRK-AS1	SERPINB9
RP11-320L11.2	RP11-428K3.1				LCLAT1	HSPB7	SNRPGP5	SERPINE2
RP11-323J4.1	RP11-430B1.2				LDHAP2	HSPE1-MOB4	SNX18P23	SERTAD4
RP11-324I22.3	RP11-432B6.3				LEF1	HTR1D	SOCS3	SERTAD4-AS1
RP11-325E5.1	RP11-434I12.2				LEPR	HTR2B	SORBS2	SFRP1
RP11-325K4.2	RP11-439I14.1				LFNG	HTR7P1	SORCS2	SFRP4
RP11-325K4.3	RP11-439M11.1				LIG1	HUNK	SPC24	SGCD
RP11-326C3.13	RP11-440G5.2				LIMK2	IARS	SPC25	SGK223
RP11-326C3.7	RP11-452K12.4				LIMS2	ICA1L	SPTLC1P2	SH3BP1
RP11-329B9.3	RP11-452L6.1				LINC00152	IER2	SST	SHROOM3
RP11-331F9.3	RP11-454P21.1				LINC00341	IER5	ST8SIA4	SIGLEC15
RP11-332H18.4	RP11-457M11.2				LINC00342	IFFO2	STARD4-AS1	SIK1
RP11-333I13.1	RP11-458D21.5				LINC00346	IFIT1	STMN3	SLC14A1
RP11-338L22.3	RP11-45M22.4				LINC00467	IFIT2	STMND1	SLC16A6
RP11-33B1.3	RP11-464D20.2				LINC00515	IFNWP19	SULF1	SLC1A4
RP11-33B1.4	RP11-465K4.4				LINC00565	IGDCC4	SULT1A3	SLC20A2
RP11-343C2.11	RP11-469J4.3				LINC00629	IGF2BP3	SYCE1L	SLC25A36P1
RP11-343L5.2	RP11-472N13.3				LINC00643	IGFBP5	SYN1	SLC27A6
RP11-350J20.12	RP11-475C16.1				LINC00674	IGJ	SYTL5	SLC29A4
RP11-350J20.4	RP11-475I24.1				LINC00852	IGKV1OR9-2	TAF9P3	SLC6A9
RP11-352G18.2	RP11-478C1.7				LINC00853	IL18BP	TBX18	SLC7A3
RP11-355O1.7	RP11-488C13.1				LINC00900	IL27RA	TCEB1P19	SLC7A5
RP11-359J14.2	RP11-488L18.6				LINC00941	IL32	TECRP1	SLC7A5P2
RP11-362F19.1	RP11-490K7.4				LINC00965	IL34	TEN1-CDK3	SLIT3
RP11-365F18.1	RP11-492E3.2				LINC00984	IMPDH2	TENM4	SLX1A
RP11-370B11.3	RP11-496H1.2				LINC01085	INA	TGFBI	SMCO4
RP11-375N15.2	RP11-498C9.2				LINC01116	INHA	THY1	SNHG8
RP11-376P6.3	RP11-498E2.9				LINC01117	INHBE	TIMM23B	SNORA50_2
RP11-378A13.2	RP11-49I11.1				LINC01133	INMT	TIPARP-AS1	SNORA55
RP11-379K17.12	RP11-49I11.2				LINGO2	INPP5J	TMEM130	SNORD15A
RP11-382B18.5	RP11-4C20.4				LL0XNC01-237H1.2	IPO5	TMEM176B	SNORD3A
RP11-383J24.1	RP11-500M8.7				LL0XNC01-240C2.1	IQCJ-SCHIP1	TMEM182	SNORD89
RP11-38G5.4	RP11-504P24.2				LMCD1	IQGAP3	TMEM189-UBE2V1	SNRK-AS1
RP11-390G14.1	RP11-505E24.3				LMO7	ISLR2	TMEM190	SNRPGP5
RP11-395N3.1	RP11-509E16.1				LMOD1	ISM1	TMEM191A	SOCS3
RP11-395N3.2	RP11-50C13.1				LOXL1	ITGA10	TMEM2	SORBS2
RP11-399O19.9	RP11-511I11.1				LOXL2	ITGA11	TMSB4XP4	SORCS2
RP11-3K24.1	RP11-512M8.5				LOXL4	ITGA3	TNFAIP6	SOX8
RP11-400F19.8	RP11-513D4.3				LPP	ITGA4	TNFRSF11B	SPTLC1P2
RP11-400N13.1	RP11-513I15.6				LRIG3	ITGA6	TNFRSF19	SRP9P1
RP11-402D21.2	RP11-514P8.7				LRRC1	ITGA7	TNFRSF25	SSSCA1-AS1
RP11-404P21.5	RP11-51G5.1				LRRC16A	ITGAV	TNFRSF6B	SST
RP11-404P21.8	RP11-51J9.5				LRRC17	ITGB3_1	TNFSF12-TNFSF13	ST13P6
RP11-404P21.9	RP11-522L3.6				LRRC2	ITGB4	TNFSF15	ST8SIA4
RP11-408I18.9	RP11-529E10.6				LRRC20	ITGBL1	TNFSF18	STMN3
RP11-410L14.1	RP11-529K1.3				LRRC29	ITIH3	TNFSF4	SUGCT
RP11-415F23.2	RP11-530C5.1				LTB4R2_1	ITM2A	TNNT2	SULF1
RP11-416L21.2	RP11-536C10.19				LTC4S	IVNS1ABP	TOP1P1	SYNPO
RP11-428K3.1	RP11-537E18.1				LURAP1L	JAG1_1	TOP2A	SYTL5
RP11-430B1.2	RP11-539L10.3				LYPD1	JAG2	TP53I3	TAF9P3
RP11-432B6.3	RP11-542C16.2				LYPD6	JAM2	TPD52L1	TECRP1
RP11-432I5.8	RP11-542K23.7				LYPD6B	JARID2-AS1	TPI1P1	TEN1-CDK3
RP11-439L18.2	RP11-544L8__B.4				LYRM1	JAZF1	TPTE2P5	TENM4
RP11-443B7.2	RP11-546B8.5				LZTS1	JAZF1-AS1	TRAC	TGFBI
RP11-44M6.1	RP11-54A9.1				MAB21L1	JDP2	TRAJ32	THBS1
RP11-454P21.1	RP11-553L6.5				MACROD2	JMJD1C-AS1	TREX2	THY1
RP11-458D21.5	RP11-557L19.1				MAD2L1	JPH2	TRIB3	TIMM23B
RP11-460N20.4	RP11-56M3.1				MAFB	JUN	TRPV1	TMED10P2
RP11-460N20.5	RP11-573D15.1				MAMDC2	KAZN	TSPAN2	TMEFF1
RP11-463D19.2	RP11-573G6.10				MAN1C1	KB-1125A3.11	TSSK2	TMEM130
RP11-464D20.2	RP11-573M3.3				MAP1B	KB-1410C5.2	TTYH3	TMEM169
RP11-465N4.2	RP11-574K11.27				MAP2	KB-1572G7.2	TUBB2B	TMEM189-UBE2V1
RP11-469M7.1	RP11-577H5.1				MAP3K6	KBTBD11	TUBB3_2	TMEM190
RP11-474O21.5	RP11-578C11.2				MAP3K7CL	KCNB2	U91328.20	TMEM191A
RP11-478C1.7	RP11-578F21.9				MAP6	KCND3	UBE2C	TMPO-AS1
RP11-478C6.6	RP11-579D7.2				MAPK11	KCNE2	UBE2FP1	TNC
RP11-480I12.9	RP11-57H14.2				MAPK15	KCNG1	UHRF1	TNFAIP6
RP11-488C13.1	RP11-585P4.5				2019-03-04	KCNH1	ULBP1	TNFRSF12A
RP11-488C13.5	RP11-611O2.3				MARK1	KCNMA1	UNC5B	TNFRSF19
RP11-489E7.4	RP11-613D13.8				MARS	KCNMB2	USP32P3	TNFRSF25
RP11-492E3.2	RP11-613M10.9				MARVELD2	KCNMB4	VANGL2	TNFRSF6B
RP11-495O11.1	RP11-618G20.1				MAST4	KCNN2	VCAN	TNFSF12-TNFSF13
RP11-497H17.1	RP11-649A18.12				MATN3	KCNS3	VDR	TNFSF15
RP11-498C9.12	RP11-64C1.1				MB21D2	KCTD15	VEGFA	TNFSF18
RP11-498C9.2	RP11-64P14.7				MBOAT1	KCTD16	VN1R81P	TNFSF4
RP11-498E2.9	RP11-680A11.5				MCAM	KDM1B	VN1R83P	TNNT2
RP11-498P14.3	RP11-680G10.1				MCFD2P1	KHDRBS3	WFDC1	TOP1P1
RP11-49I11.1	RP11-686G8.1				MCM10	KIAA0101	WNT11	TOP2A
RP11-49I11.2	RP11-690I21.1				MCM2	KIAA0355	WNT2	TP53I3
RP11-49K24.5	RP11-697N18.3				MCM5	KIAA0754	WNT4	TPD52L1
RP11-4C20.4	RP11-700J17.2				MCU	KIAA1161	XXbac-B562F10.11	TPI1P1
RP11-508N12.4	RP11-706O15.7				MDGA2_1	KIAA1524	XXbac-BPG252P9.10	TPT1P4
RP11-509E16.1	RP11-708J19.2				ME3	KIAA1598	XXbac-BPG252P9.9	TRAJ32
RP11-50C13.1	RP11-713C5.1				MEF2A	KIAA1683	XXcos-LUCA11.5	TRIB3
RP11-511H9.3	RP11-715I4.1				MELK	KIF11	XXyac-YM21GA2.4	TRIL
RP11-512M8.5	RP11-729L2.2				MET	KIF14	ZBED6CL	TSPAN2
RP11-513I15.6	RP11-736K20.5				MFI2-AS1	KIF15	ZBTB45P2	TSSK2
RP11-514P8.8	RP11-737O24.5				MGAT5	KIF17	ZNF296	TTYH3
RP11-51J9.5	RP11-739P1.2				MGC4294	KIF18A	ZNF709_2	TUBB2B
RP11-51J9.6	RP11-73M18.7				MGP	KIF18B	ZNF818P	TUBB3_2
RP11-522L3.6	RP11-74C1.2				MICAL2	KIF20A	ZSWIM4	TVP23C-CDRT4
RP11-524F11.1	RP11-756P10.3				MICE	KIF20B	ZSWIM8-AS1	UBE2FP1
RP11-529E10.6	RP11-757G14.1				MICF	KIF22		UCN
RP11-534L20.4	RP11-762I7.5				MID1	KIF23		UHRF1
RP11-537E18.1	RP11-787I22.3				MIPEP	KIF26A		ULBP1
RP11-542K23.9	RP11-78A19.3				MIR145	KIF26B		UNC5B
RP11-554A11.4	RP11-792A8.3				MIR181A2HG	KIF2C		USP32P2
RP11-554A11.5	RP11-792A8.4				MIR199A2	KIF4A		VANGL2
RP11-557L19.1	RP11-7F17.3				MIR23B	KIFC1		VCAN
RP11-561C5.7	RP11-806H10.4				MIR302B	KIRREL3		VDR
RP11-562A8.4	RP11-806O11.1				MIR3605	KIT		VEGFA
RP11-562A8.5	RP11-80H8.4				MIR4426	KLF11		VN1R81P
RP11-563N4.1	RP11-811J10.1				MIR497HG	KLF16		VSTM2L
RP11-571M6.15	RP11-822E23.6				MIR621	KLF17P2		WFDC1
RP11-574K11.27	RP11-82L18.2				MIR641	KLF2		WNT11
RP11-575L7.8	RP11-82L18.4				MIR941-1	KLF5		WNT2
RP11-578F21.10	RP11-843P14.1				MIRLET7DHG	KLF7		XXbac-B135H6.15
RP11-578F21.9	RP11-848P1.2				MITF	KLHL35		XXbac-BPG252P9.10
RP11-57H14.2	RP11-84A19.4				MKI67	KLHL5		XXbac-BPG252P9.9
RP11-585P4.5	RP11-855A2.5				MKX	KRBOX1_1		XXbac-BPGBPG55C20.1
RP11-589N15.2	RP11-85G20.1				MLTK	KRT17		XXcos-LUCA11.4
RP11-589P10.7	RP11-85K15.2				MMP11	KRT18		XXcos-LUCA11.5
RP11-603B24.1	RP11-872D17.4				MMP16	KRT19		XXyac-YM21GA2.4
RP11-612B6.2	RP11-875O11.3				MMP23A	KRT34		ZHX1-C8ORF76
RP11-613D13.8	RP11-89B16.1				MMP23B	KRT40		ZNF559-ZNF177
RP11-61K9.2	RP11-91G21.1				MMP24	KRT8		ZNF711
RP11-629O1.2	RP11-92C4.6				MN1	KRTAP1-5		ZNF747_1
RP11-638L3.1	RP11-986G18.1				MND1	KRTAP2-3		ZNF788_1
RP11-647K16.1	RP13-1039J1.2				MNS1	KRTAP20-2		ZSCAN1
RP11-649A18.12	RP13-20L14.6				MOXD1	L1CAM		ZSWIM4
RP11-649A18.4	RP13-216E22.4				MRPL30_2	LA16c-313D11.12		ZSWIM8-AS1
RP11-64C1.1	RP13-270P17.3				MRVI1	LA16c-316G12.2
RP11-660L16.2	RP13-463N16.6				MSC	LA16c-366D3.1
RP11-661C3.2	RP13-512J5.1				MSH2	LAMP3
RP11-666A8.7	RP13-884E18.2				MSL3P1	LANCL3
RP11-667K14.5	RP13-941N14.1				MT-TC	LASP1
RP11-680A11.5	RP3-325F22.5				MT-TE	LBH
RP11-680F20.12	RP3-337H4.9				MTCO2P1	LCA5
RP11-680G10.1	RP3-355L5.5				MTFR2	LCLAT1
RP11-681N23.1	RP3-368B9.2				MTHFD1	LCNL1
RP11-685N10.1	RP3-393E18.2				MTHFD2	LDB2
RP11-697E22.1	RP3-395M20.12				MTND1P30	LEPR
RP11-697N18.3	RP3-400N23.6				MXRA5	LFNG
RP11-6I2.3	RP3-428L16.2				MXRA5P1	LIF
RP11-701H24.7	RP3-468K18.6				MYBL1	LIG1
RP11-706O15.7	RP3-471C18.2				MYBL2	LIMA1
RP11-713C5.1	RP3-473L9.4				MYC	LIMCH1
RP11-713M15.2	RP3-477O4.16				MYCBP2-AS2	LIMK2
RP11-720L2.3	RP3-483K16.4				MYH10	LIMS2
RP11-720L2.4	RP3-486I3.4				MYH9	LINC00152
RP11-727A23.4	RP3-511B24.5				MYL12A	LINC00324
RP11-733C7.1	RP3-513G18.2				MYL12B	LINC00327
RP11-73K9.3	RP3-525N10.2				MYL9	LINC00341
RP11-73M18.7	RP4-559A3.7				MYLK	LINC00342
RP11-756P10.3	RP4-657D16.3				MYO15B	LINC00370
RP11-758P17.3	RP4-730K3.3				MYO1E	LINC00515
RP11-762I7.5	RP4-734P14.4				MYO6	LINC00565
RP11-763B22.4	RP4-740C4.8				MYOF	LINC00643
RP11-770G2.2	RP4-758J18.7				MYRF	LINC00852
RP11-777F6.3	RP4-761J14.10				NACAD	LINC00853
RP11-793H13.11	RP4-781K5.2				NADK2	LINC00865
RP11-803B1.2	RP5-1021I20.6				NAP1L3	LINC00869
RP11-806H10.4	RP5-1024G6.2				NAV2	LINC00900
RP11-809M12.1	RP5-1050D4.3				NAV3	LINC00936
RP11-817O13.6	RP5-1055C14.6				NBPF2P	LINC00941
RP11-81A22.5	RP5-855D21.2				NCAM1	LINC00984
RP11-82L18.2	RP5-857K21.11				NCAPG	LINC01085
RP11-82L18.4	RP5-882C2.2				NCAPH	LINC01106
RP11-83B20.1	RP5-890O3.3				NCOA2	LINC01116
RP11-855A2.5	RP5-899B16.1				NDC80	LINC01133
RP11-872D17.4	RP5-902P8.10				NDUFA3P4	LINC01137
RP11-875O11.1	RP5-940J5.8				NDUFA4L2	LINC01155
RP11-889D3.2	RP5-945F2.1				NDUFA7_1	LINGO2
RP11-89B16.1	RPL10AP6				NEDD9	LL0XNC01-237H1.2
RP11-91I8.3	RPL21P11				NEFL	LMCD1
RP11-923I11.7	RPL23AP2				NEFM	LMNA
RP11-92C4.6	RPL35P1				NEGR1	LMO7
RP11-93O14.2	RPL35P2				NEIL3	LOXL1
RP11-977G19.10	RPL35P6				NEK11	LOXL1-AS1
RP11-989F5.3	RPL39P38				NEK2	LOXL2
RP11-98D18.9	RPL7AP28				NES	LOXL4
RP13-1039J1.4	RPL7P32				NEXN	LPAR2
RP13-39P12.3	RPL9P18				NF2	LPHN2
RP13-401N8.3	RPL9P8				NFIX	LPHN3
RP13-436F16.1	RPLP1P11				NGF	LPP
RP13-463N16.6	RPS15AP1				NHSL2	LPXN
RP3-325F22.5	RPS4XP3				NMI	LRIG3
RP3-342P20.2	RPS6KA3				NMT2	LRRC1
RP3-368B9.2	RPS7P11				NOTCH1	LRRC16A
RP3-380E11.2	RPSAP58				NPAS1	LRRC17
RP3-393E18.2	RSL24D1P6				NPBWR1	LRRC2
RP3-395M20.12	S100A3				NPIPA3	LRRC8C
RP3-406A7.5	S100A4				NPM2	LRRN1
RP3-414A15.2	S100A7				NPM3	LTB4R
RP3-418A9.3	S1PR1				NPPB	LTB4R2_2
RP3-428L16.2	S1PR3				NPW	LTBP4
RP3-449M8.6	SALL4				NR2F1	LURAP1L
RP3-467L1.6	SAMD11				NR2F1-AS1	LYPD1
RP3-473L9.4	SAT1				NR2F2	LZTS1
RP3-486I3.4	SBP1				NREP	MACROD2
RP3-508I15.20	SCARA3				NRGN	MAD2L1
RP3-508I15.22	SCARA5				NRL	MAGOH2
RP3-511B24.5	SCARNA12				NRP2	MAMDC2
RP3-525N10.2	SCPEP1				NRXN3	MAN1C1
RP4-559A3.7	SCUBE1				NSFP1	MAP3K14
RP4-580N22.2	SCXB				NSMCE4A	MAP3K7CL
RP4-584D14.5	SDC2				NTF3	MAP6D1
RP4-612B18.1	SDHDP6				NTM	MAPK11
RP4-655L22.4	SDIM1				NUAK1	2019-03-04
RP4-671G15.2	SDK1				NUDT10	MARK1
RP4-678D15.1	SDK2				NUDT4	MARS
RP4-683L5.1	SECISBP2L				NUDT4P1	MAST4
RP4-706A16.3	SECTM1				NUF2	MASTL
RP4-730K3.3	SELENBP1				NUPR1	MATN3
RP4-734P14.4	SEMA3A				NUSAP1	MAZ
RP4-740C4.8	SERF1A				NUTM2B	MB21D2
RP4-740C4.9	SERINC2				NXPH4	MBOAT1
RP4-761J14.10	SERPINA3				OLFM1	MCFD2P1
RP4-781K5.2	SERPINB2				OLFML2A	MCM10
RP5-1068B5.3	SERPING1				OLR1	MCM2
RP5-1098D14.1	SETSIP				OOSP1P2	MCM4
RP5-1139B12.3	SFRP2				OPCML	MCM5
RP5-1160K1.6	SFTPB				OPRL1	MCM7
RP5-1173I20.1	SGCB				OR2A1	MCU
RP5-857K21.11	SGSH				OR2A20P	MDGA1
RP5-890O3.3	SGTB				OR2A7	MDGA2_1
RP5-894A10.2	SH2D1A				OR2W3	ME3
RP5-902P8.10	SH2D2A				OR7E126P	MEF2A
RP5-930J4.4	SH3BP5				OR7E36P	MEF2B
RP5-945F2.1	SHC3				ORC1	MEGF6
RPL22P11	SHC4				ORC6	MELK
RPL35P1	SIK1				OSBPL10	MEST
RPL36AP33	SIK2				OSBPL3	METAP1
RPL36AP43	SLA				OSR1	MEX3B
RPL7P26	SLC10A6				OSTN-AS1	MGAT3
RPL7P32	SLC16A6				OTUB2	MGAT5
RPL9P8	SLC19A2				OXCT1	MGC4294
RPS24P7	SLC22A4				OXTR	MICAL2
RPS26P6	SLC25A19				PABPC4L	MICE
RPS26P8	SLC25A5P1				PADI1	MICF
RPS6KA3	SLC2A1				PADI2	MID1
RPSAP4	SLC2A12				PAG1	MIPEP
RPSAP58	SLC35G2				PAK1	MIR181A2HG
RSC1A1	SLC37A3				PALLD	MIR199A2
RSPO3	SLC39A2				PALM	MIR23B
RXFP1	SLC39A6				PALM2-AKAP2	MIR302B
S100A3	SLC40A1				PAQR4	MIR3179-2
S100A4	SLC44A1				PARD3	MIR3605
S1PR3	SLC44A3				PARD3B	MIR3648
SALL4	SLC46A2				PARD6G	MIR503HG
SAMD5	SLC47A1				PASK	MIR621
SAT1	SLC7A2				PBX3	MIR641
SBP1	SLC7A8				PCDH1	MIR941-1
SCARA3	SLCO2A1				PCDH10	MIRLET7DHG
SCARA5	SMAD9				PCK2	MKI67
SCARNA12	SMOX				PCMTD1P2	MLLT10P1
SCARNA15_1	SMURF1				PCP4	MLLT3
SCML1	SNAI1				PCSK6	MLTK
SCML2P2	SNAP25				PCSK7	MMP11
SCPEP1	SNCA				PDC	MMP16
SCUBE1	SNORA2_3				PDCL3	MMP23B
SDF2	SNORA26_9				PDE5A	MMP24
SDF2L1	SNORA57_4				PDE6B	MN1
SDHDP6	SNORA71B				PDE8B	MND1
SDIM1	SNORA73B				PDGFA	MNS1
SDK1	SNORD15B				PDGFB	MOXD1
SEC14L6	SNORD3B-2				PDLIM1	MPP6
SECISBP2L	snoU13_120				PDLIM2	MPRIPP1
SECTM1	snoU13_348				PDLIM3	MRPL30_2
SELENBP1	SOCS3				PDLIM5	MRPS17_1
SEMA3A	SOD2				PDLIM7	MRVI1
SEMA4D	SP9				PDZD2	MSC
SEPT2P1	SPAG1				PDZD7	MSH2
SERF1A	SPAG4				PDZRN3	MT-TE
SERINC2	SPARCL1				PDZRN3-AS1	MT-TY
SERPINB2	SPHK1				PEA15	MTCO2P1
SERPINF1	SPON1				PEAK1	MTHFD1
SFRP1	SPP1				PEAR1	MTHFD1L
SH2D1A	SPTSSA				PER3	MTHFD2
SH2D2A	SQRDL				PFKP	MXRA5
SH3BP5	SRGN				PFN1P1	MXRA5P1
SH3PXD2B	SRPX				PFN1P7	MYBL1
SHC3	SRPX2				PHGDH	MYBL2
SHC4	SST				PHKA1P1	MYC
SIK1	ST20				PIP4K2A	MYCBP2-AS2
SIK2	ST3GAL1				PITPNM2	MYH10
SLC10A6	ST6GALNAC3				PKMP3	MYH9
SLC16A3	STAMBPL1				PKMYT1	MYL12A
SLC16A4	STAR				PKNOX2	MYL5
SLC16A6	STC1				PLA2G1B	MYL9
SLC22A17	STEAP1				PLD6	MYLK
SLC22A18	STK19P				PLEKHA4	MYO15B
SLC22A4	STMND1				PLEKHA6	MYO1B
SLC23A2	SUGT1P3				PLEKHF2	MYO1E
SLC25A19	SULT1A4				PLEKHH2	MYOF
SLC26A6	SUMF2				PLGLB1	MYOZ1
SLC2A1	SVIL				PLGLB2	MYRF
SLC2A1-AS1	SYNGR1				PLK1	MZT2A
SLC2A6	SYNJ2BP-COX16				PLK4	NAALADL2
SLC35G2	SYS1-DBNDD2				PLN	NAB2
SLC39A14	SYT9				PLP2	NADK2
SLC39A6	TAC1				PLS3	NAP1L1P1
SLC39A8	TAS2R19				PLXDC1	NAP1L3
SLC40A1	TBC1D2B				PLXDC2	NAV2
SLC44A1	TBCAP1				PLXNC1	NAV3
SLC46A1	TBX3				PMS2P10	NBPF2P
SLC46A3	TCEB2P2				PMS2P2	NCAM1
SLC47A1	TCTN2				PNMA6B	NCAM2
SLC5A3_1	TERC				PNMA6C	NCAPD2
SLC5A3_2	TFAP2C				POC1A	NCAPD3
SLC7A4	TFPI				PODN	NCAPG
SLC7A8	TFPI2				POLR1E	NCAPH
SLCO2A1	TGFBR3				POLR3G	NCKAP5
SLCO4A1	TGFBR3L				POPDC2	NDC80
SMCR2	TGIF2-C20orf24				POSTN	NDST1
SMIM2-AS1	TGM2				PPAPDC1A	NDUFA3P4
SMIM3	THBD				PPDPF	NDUFA4L2
SMOX	THSD7A				PPFIBP1	NDUFA6-AS1
SMPDL3A	TIMP3				PPIEL	NDUFA7_1
SMURF1	TLCD1				PPIH	NEDD9
SNAP25	TLE1P1				PPL	NEFL
SNCA	TLE2				PPP1R12B	NEFM
SNORA31_20	TLE3				PPP1R13L	NEGR1
SNORA4_2	TLE6				PPP1R14A	NEIL3
SNORA66_2	TM4SF1				PPP1R3B	NEK11
SNORA73_5	TM7SF2				PPP1R3C	NEK2
SNORD3A	TMC1				PRC1	NEK7
SNORD89	TMED10P1				PRDX3P1	NEO1
snoU13_120	TMED5				PRDX6	NES
SNRPGP4	TMEM132A				PRELP	NEURL1B
SNTB1	TMEM132B				PREX2	NEXN
SNTG2	TMEM14D				PRICKLE1	NEXN-AS1
SOCS3	TMEM154				PRIM2	NF2
SOD2	TMEM158				PRKD1	NFE2L3
SOX15	TMEM179B				PRKG1	NFIX
SP9	TMEM190				PRR11	NFKBID
SPAG1	TMEM239_1				PRR15	NGF
SPAG4	TMEM255B				PRR16	NHSL2
SPHK1	TMEM37				PRR5	NIPAL1
SPON1	TMEM45A				PRR5L	NLE1
SPTSSA	TMEM66				PRSS12	NLGN1
SRGN	TMEM71				PRSS23	NME2
SRPX2	TMEM91				PRUNE2	NMI
SSC5D	TMOD1				PSAT1	NMT2
SST	TMPRSS11D				PSD2	NOTCH1
ST3GAL1	TMSB4XP6				PSMB9	NPAS1
ST8SIA1	TMX2-CTNND1				PTCHD4	NPBWR1
STAMBPL1	TNFAIP2				PTGES3L-AARSD1	NPIPA2
STAR	TNFAIP3				PTMS	NPIPA3
STAT5B	TNFRSF10A				PTN	NPIPA5
STC1	TNFRSF11B				PTPLA	NPM1
STEAP1	TNFRSF1B				PTPN21	NPM1P27
SUCLA2-AS1	TNFSF10				PTRF	NPM2
SULF2	TNNT3				PTTG1	NPM3
SV2A	TOB1				PTX3	NPPA
SVIL	TPCN1				PUS7	NPPB
SVILP1	TPI1P2				PXDC1	NPTXR
SYNGR1	TPST1				PXN	NPW
SYS1-DBNDD2	TPT1P14				RAB3B	NR2F1
SYT9	TPT1P6				RAB40B	NR2F1-AS1
TAC1	TRABD2B				RAC1P2	NR2F2
TBC1D2B	TRBC2				RACGAP1	NR3C1
TBX3	TREM1				RAD51	NR3C2
TCEB1P21	TRIM61				RAD51AP1	NREP
TCP10L	TRMT44				RAD54L	NRGN
TECR	TRPC4				RANP4	NRP2
TEX40	TSKU				RAPGEF1	NRXN3
TFAP2C	TSPAN1				RAPGEF3	NSFP1
TFPI	TSPAN11				RARRES2	NSMCE4A
TFPI2	TSPAN12				RARRES3	NT5DC1
TGFBI	TSPAN13				RASA4	NT5M
TGFBR3	TUBA4A				RASA4B	NTF3
TGFBR3L	TWIST1				RASA4DP	NTM
TGIF2-C20orf24	TWIST2				RASAL2-AS1	NTN4
THAP5P1	TYMP				RASGRF2	NUAK1
THBD	U82695.10				RASGRP1	NUDT10
THEMIS2	U91328.20				RASGRP3	NUDT14
THSD7A	UBE2CP1				RASSF2	NUDT4P1
TIMP3	UBE2FP1				RBBP8	NUF2
TLCD1	UBE2Q2P6				RBP3	NUPR1
TLE2	UBE2QL1				RCAN2	NUSAP1
TLE3	UCN2				RECK	NXPH4
TLE6	ULK4				RECQL4	OBSCN
TM4SF1	URGCP-MRPS24				RENBP	OCIAD2
TM7SF2	USP46				RFC3	OIP5
TM9SF1_1	VCAN				RFC5	OLFM1
TMC1	VEGFA				RGMB	OLFM2
TMED3	VIT				RGMB-AS1	OLFML2A
TMEM132A	VN1R42P				RGS4	OLR1
TMEM132B	VWA1				RGS7BP	OMA1
TMEM154	WBP1LP2				RGS9	OPCML
TMEM158	WDR86				RHEBP2	OR2A20P
TMEM176A	WDR86-AS1				RHO	OR2A7
TMEM176B	WIPF1				RHOBTB1	OR7E126P
TMEM190	WIPI1				RHOQP2	ORC1
TMEM205	WISP1				RMI2	ORC6
TMEM238	WISP2				RMRP	OSBPL1A
TMEM255B	WNT16				RN7SK	OSBPL3
TMEM37	WNT4				RN7SKP150	OSBPL7
TMEM66	WT1				RN7SKP23	OSR1
TMEM71	WT1-AS				RN7SKP74	OSTN-AS1
TMEM91	XPNPEP2				RN7SKP87	OXTR
TMOD1	XXyac-YX65C7_A.3				RN7SL145P	PABPC1L
TMSB4XP6	XYLT1				RN7SL208P	PABPC4L
TNFAIP2	Y_RNA_331				RN7SL239P	PACS1
TNFAIP3	Y_RNA_523				RN7SL243P	PADI1
TNFRSF11B	Y_RNA_587				RN7SL34P	PADI2
TNFSF10	ZBTB16				RN7SL364P	PAFAH1B3
TNFSF12-TNFSF13	ZBTB45P2				RN7SL4P	PAG1
TOB1	ZC2HC1B				RN7SL525P	PAK1
TPBGL	ZC3H12A				RN7SL650P	PALLD
TPCN1	ZDHHC14				RN7SL695P	PALM
TPI1P1	ZEB1				RN7SL75P	PALM2-AKAP2
TPI1P2	ZFP92				RN7SL864P	PAN3-AS1
TPST1	ZMIZ1-AS1				RNA5-8SP2	PARD3
TPT1P14	ZNF20				RNA5-8SP3	PARD3B
TPT1P3	ZNF32-AS2				RNA5-8SP6	PARD6G
TPT1P4	ZNF385A				RNA5SP477	PAXIP1-AS2
TPT1P6	ZNF675				RNA5SP82	PBK
TRABD2A	ZNF709_1				RNASEH2A	PBX3
TRBC2	ZNF788_2				RNASEH2B	PCDH1
TRGV7	ZNF818P				RNF125	PCDH10
TRPC4					RNF138	PCDH18
TSKU					RNF150	PCDH7
TSPAN11					RNF224	PCED1B
TSPAN12					RNU1-106P	PCK2
TSPAN13					RNU1-129P	PCNA
TSPAN33					RNU1-138P	PCP4
TWIST1					RNU1-3	PCSK6
TWIST2					RNU1-36P	PCSK7
TXNP6					RNU1-68P	PCSK9
TYMP					RNU1-70P	PDC
U3_20					RNU12-2P	PDCD2L
U91328.20					RNU4-1	PDCL3P5
UBA52P6					RNVU1-14	PDE4DIP
UBE2FP1					RNY1	PDE5A
UBE2L4					RNY4P13_2	PDE6B
UBE2Q2P6					ROR1	PDE8B
UBE2SP1					RP1-118J21.5	PDGFA
UCN2					RP1-130H16.18	PDGFB
UNC93B7					RP1-140K8.5	PDGFC
UPF3AP3					RP1-150O5.3	PDLIM2
USP31					RP1-151F17.1	PDLIM3
VEGFA					RP1-159G19.1	PDLIM5
VIT					RP1-170O19.23	PDLIM7
VWA1					RP1-203P18.1	PDZD2
WASIR2					RP1-244F24.1	PDZD7
WBP1LP2					RP1-313I6.12	PDZRN3
WDR86					RP1-37N7.3	PEAK1
WDR86-AS1					RP1-40E16.12	PEAR1
WIF1					RP11-1000B6.3	PEG10
WIPI1					RP11-1017G21.6	PELI1
WISP1					RP11-102D18.1	PER3
WISP2					RP11-106M3.2	PFKFB2
WNT4					RP11-1070N10.7	PFKP
WRBP1					RP11-1084A12.1	PFN1P1
WT1					RP11-109D20.2	PFN4
WTAP					RP11-10A14.3	PGM5
WWTR1					RP11-10C24.2	PGM5P2
XPNPEP2					RP11-110H1.4	PHBP5
XXbac-B135H6.15					RP11-111F5.5	PHGDH
XXYLT1-AS2					RP11-115L11.1	PHKA1P1
XYLT1					RP11-120B7.1	PHLDA2
Y_RNA_183					RP11-1217F2.3	PHLDA3
Y_RNA_435					RP11-122G18.7	PHLPP1
Y_RNA_47					RP11-124N14.3	PHTF2
Y_RNA_637					RP11-126K1.8	PIK3R1
YWHAZP3					RP11-126L15.4	PIP4K2A
YWHAZP4					RP11-127B20.3	PIP5K1B
YWHAZP5					RP11-129K12.4	PITX1
Z98256.1					RP11-12A20.4	PITX2
ZBTB45P2					RP11-12D16.2	PKMYT1
ZC3H12A					RP11-130L8.1	PKNOX2
ZCCHC17					RP11-134G8.6	PLA2G1B
ZDHHC14					RP11-135L13.4	PLA2G4A
ZHX1-C8ORF76					RP11-137N23.1	PLD6
ZMIZ1-AS1					RP11-1391J7.1	PLEC
ZMYM4-AS1					RP11-141C7.4	PLEKHA4
ZNF20					RP11-149I9.2	PLEKHG2
ZNF32-AS2					RP11-14P20.1	PLEKHG4
ZNF444P1					RP11-150O12.1	PLGLA
ZNF668_2					RP11-152F13.7	PLGLB2
ZNF709_1					RP11-152F13.8	PLK1
ZNF788_2					RP11-155G14.6	PLK2
ZNF818P					RP11-156P1.2	PLK3
ZRSR1					RP11-158M2.3	PLK4
					RP11-159C21.4	PLS3
					RP11-159F24.6	PLXDC1
					RP11-163E9.2	PLXNC1
					RP11-167P11.2	PMAIP1
					RP11-168A11.4	PMS2P10
					RP11-170M17.2	PNMA6B
					RP11-173B14.5	PNMA6C
					RP11-175K6.1	PNMAL1
					RP11-179H18.5	POC1A
					RP11-181G12.2	PODN
					RP11-188I24.1	POLA2
					RP11-195E2.1	POLH
					RP11-1E22.1	POLQ
					RP11-20I20.4	POLR1E
					RP11-20I23.11	POLR2J2_1
					RP11-20O24.4	POLR3G
					RP11-212D19.4	POMK
					RP11-213H15.4	POPDC2
					RP11-214K3.19	POSTN
					RP11-214N9.1	POU2F2
					RP11-216B9.6	POU6F1
					RP11-219C20.3	PPAN-P2RY11
					RP11-221N13.3	PPAP2A
					RP11-225H22.7	PPAPDC1A
					RP11-229C3.2	PPARGC1B
					RP11-234N17.1	PPIAP31
					RP11-23E19.2	PPM1E
					RP11-244F12.3	PPP1R12B
					RP11-244J10.1	PPP1R13B
					RP11-247A12.2	PPP1R13L
					RP11-247C2.2	PPP1R14A
					RP11-253M7.1	PPP1R3B
					RP11-255C15.3	PPP1R3C
					RP11-259N19.1	PRC1
					RP11-261C10.5	PRDX3P1
					RP11-264E18.1	PRDX6
					RP11-264E23.1	PRELID1P1
					RP11-265N6.2	PRELP
					RP11-268J15.5	PREX2
					RP11-269M20.1	PRICKLE1
					RP11-277L2.3	PRIM2
					RP11-27I1.4	PRKAG2
					RP11-281O15.7	PRKG1
					RP11-282O18.6	PRPH2
					RP11-283G6.3	PRPS1
					RP11-286H15.1	PRR11
					RP11-288L9.1	PRR15
					RP11-293A21.1	PRR16
					RP11-293I14.2	PRR5
					RP11-295M18.2	PRR5L
					RP11-295P9.8	PRSS12
					RP11-296E23.2	PRSS23
					RP11-296I10.6	PRSS35
					RP11-299J3.8	PRX
					RP11-304L19.1	PSAT1
					RP11-304L19.3	PSD2
					RP11-307B6.3	PSMB9
					RP11-307C12.12	PSMC3IP
					RP11-307L14.2	PSRC1
					RP11-30K9.1	PTCHD4
					RP11-30L15.6	PTGIS
					RP11-313P13.5	PTHLH
					RP11-313P22.1	PTMAP2
					RP11-314C16.1	PTMS
					RP11-318C24.2	PTN
					RP11-318K12.3	PTPLA
					RP11-326A19.5	PTPLAD2
					RP11-326C3.2	PTPLB
					RP11-326G21.1	PTPRD
					RP11-326I11.5	PTRF
					RP11-327F22.2	PTTG1
					RP11-327J17.1	PTX3
					RP11-328L11.1	PUS7L
					RP11-32B5.1	PXDC1
					RP11-330L19.1	PXN
					RP11-332H18.5	PYCR1
					RP11-337C18.9	RAB3B
					RP11-338N10.3	RAB3IP
					RP11-339B21.15	RAB40B
					RP11-33A14.1	RAC1P2
					RP11-340F14.5	RAC2
					RP11-344E13.3	RACGAP1
					RP11-345J4.6	RAD51
					RP11-347C18.3	RAD51AP1
					RP11-347C18.5	RAD54L
					RP11-348N5.7	RANP4
					RP11-34A14.3	RAPGEF1
					RP11-355I22.7	RAPGEF3
					RP11-356J5.12	RARRES2
					RP11-359D14.2	RARRES3
					RP11-359K18.4	RASA4
					RP11-359M6.3	RASA4B
					RP11-360D2.2	RASA4DP
					RP11-360L9.4	RASAL2
					RP11-360L9.8	RASGRF2
					RP11-364L4.1	RASGRP1
					RP11-367N14.2	RASGRP3
					RP11-372E1.1	RASSF2
					RP11-379B18.1	RBBP8
					RP11-37E23.5	RBM3
					RP11-380J14.1	RBP3
					RP11-380L11.3	RBP5
					RP11-380L11.4	RCAN2
					RP11-380O24.1	RCOR2
					RP11-383G10.1	RECK
					RP11-383H13.1	RECQL4
					RP11-384K6.4	REEP4
					RP11-385D13.3	RFC3
					RP11-385F5.5	RFC5
					RP11-385J23.1	RGMB
					RP11-386M24.4	RGMB-AS1
					RP11-38L15.3	RGS10
					RP11-38L15.8	RGS19
					RP11-390K5.1	RGS3
					RP11-391M20.1	RGS4
					RP11-395P17.11	RGS7
					RP11-39K24.14	RHNO1
					RP11-3B7.1	RHO
					RP11-403B2.5	RHOBTB1
					RP11-403B2.7	RIMS3
					RP11-404K5.1	RMI2
					RP11-413E6.1	RMRP
					RP11-420L9.2	RMRPP2
					RP11-421L21.3	RN7SK
					RP11-424C20.2	RN7SKP23
					RP11-425D10.10	RN7SKP74
					RP11-426L16.10	RN7SKP80
					RP11-434H6.7	RN7SKP87
					RP11-435O5.4	RN7SL145P
					RP11-438L19.1	RN7SL208P
					RP11-446N19.1	RN7SL239P
					RP11-448G15.3	RN7SL243P
					RP11-449G16.1	RN7SL34P
					RP11-44N12.2	RN7SL364P
					RP11-452H21.1	RN7SL389P
					RP11-454L9.2	RN7SL4P
					RP11-462G12.1	RN7SL650P
					RP11-463O9.5	RN7SL695P
					RP11-467D6.1	RN7SL771P
					RP11-468E2.2	RN7SL805P
					RP11-468E2.9	RN7SL864P
					RP11-474B16.1	RNA5-8SP2
					RP11-474P2.4	RNA5-8SP3
					RP11-488C13.7	RNA5-8SP6
					RP11-490M8.1	RNA5SP477
					RP11-496H1.1	RNA5SP82
					RP11-498E2.7	RNASEH2A
					RP11-49C24.1	RNASEH2B
					RP11-500M8.6	RNASEK-C17orf49
					RP11-505P4.6	RND3
					RP11-50B3.4	RNF150
					RP11-510I6.1	RNF224
					RP11-514P8.6	RNU1-106P
					RP11-51F16.9	RNU1-129P
					RP11-521B24.5	RNU1-138P
					RP11-521J24.1	RNU1-3
					RP11-524F11.2	RNU1-36P
					RP11-524O24.2	RNU1-70P
					RP11-525G13.2	RNU12-2P
					RP11-527D7.1	RNU4-1
					RP11-527J8.1	RNU6ATAC
					RP11-527N22.2	RNVU1-14
					RP11-52L11.4	RNY1
					RP11-539I5.1	RNY4P13_2
					RP11-549B18.1	ROBO2
					RP11-549L6.3	ROBO3
					RP11-54C4.1	ROR1
					RP11-54O7.17	RP1-102E24.1
					RP11-550H2.2	RP1-118J21.5
					RP11-553A21.3	RP1-140K8.5
					RP11-554D15.1	RP1-151F17.1
					RP11-554D15.4	RP1-159A19.3
					RP11-555M1.3	RP1-159G19.1
					RP11-560I19.1	RP1-170O19.20
					RP11-562A8.1	RP1-203P18.1
					RP11-563H6.1	RP1-228H13.5
					RP11-566K11.7	RP1-244F24.1
					RP11-567C2.1	RP1-257I20.14
					RP11-571L19.8	RP1-292B18.1
					RP11-572C15.6	RP1-37N7.3
					RP11-58A12.3	RP1-39G22.4
					RP11-592N21.1	RP1-39G22.7
					RP11-598F7.6	RP11-1017G21.6
					RP11-5G18.2	RP11-102D18.1
					RP11-603J24.17	RP11-102N12.3
					RP11-603J24.5	RP11-1055B8.6
					RP11-60I3.5	RP11-1070N10.7
					RP11-611D20.2	RP11-1081L13.4
					RP11-611E13.2	RP11-1084A12.1
					RP11-613M10.6	RP11-109D20.2
					RP11-616M22.3	RP11-10A14.3
					RP11-61E11.1	RP11-10C24.1
					RP11-61E11.2	RP11-10C24.2
					RP11-624L4.1	RP11-110H1.4
					RP11-626G11.3	RP11-1114A5.5
					RP11-626H12.1	RP11-111F5.5
					RP11-631N16.2	RP11-111M22.4
					RP11-632K20.8	RP11-114I8.4
					RP11-635L1.3	RP11-1166P10.1
					RP11-635N19.1	RP11-118F19.1
					RP11-63H19.1	RP11-120B7.1
					RP11-641D5.1	RP11-120K9.2
					RP11-649A18.7	RP11-1212A22.1
					RP11-649E7.7	RP11-1217F2.3
					RP11-64B16.2	RP11-124N14.3
					RP11-651P23.2	RP11-126K1.6
					RP11-65J3.1	RP11-126K1.8
					RP11-665N17.4	RP11-126L15.4
					RP11-66N11.8	RP11-1277A3.2
					RP11-672L10.6	RP11-1280N14.3
					RP11-674N23.1	RP11-12A20.4
					RP11-674N23.4	RP11-12D16.2
					RP11-677M14.5	RP11-130L8.1
					RP11-67L3.5	RP11-134G8.8
					RP11-686D22.5	RP11-134L10.1
					RP11-686O6.2	RP11-135L13.4
					RP11-696N14.1	RP11-137N23.1
					RP11-697E2.10	RP11-1415C14.4
					RP11-69I8.3	RP11-141C7.4
					RP11-6B6.3	RP11-148K1.12
					RP11-6N17.3	RP11-149I23.3
					RP11-700F16.3	RP11-149I9.2
					RP11-706O15.5	RP11-150O12.1
					RP11-707G14.1	RP11-152F13.7
					RP11-711M9.1	RP11-152F13.8
					RP11-712L6.5	RP11-156P1.2
					RP11-715J22.3	RP11-159C21.4
					RP11-727F15.13	RP11-159F24.6
					RP11-732A19.9	RP11-161M6.2
					RP11-73M18.10	RP11-162G10.5
					RP11-73M18.9	RP11-16F15.2
					RP11-758N13.1	RP11-170N16.3
					RP11-760H22.2	RP11-173B14.5
					RP11-761I4.3	RP11-173D3.1
					RP11-763B22.6	RP11-175K6.1
					RP11-778D9.13	RP11-177H13.2
					RP11-778D9.4	RP11-178F10.1
					RP11-77K12.1	RP11-178L8.7
					RP11-783K16.14	RP11-179H18.5
					RP11-788M5.3	RP11-188I24.1
					RP11-7F18.2	RP11-196G11.1
					RP11-809N8.5	RP11-1E22.1
					RP11-810K23.10	RP11-20I20.4
					RP11-818F20.5	RP11-20I23.11
					RP11-841C19.3	RP11-20I23.13
					RP11-846F4.6	RP11-212D19.4
					RP11-848P1.9	RP11-214K3.19
					RP11-849F2.9	RP11-219C20.3
					RP11-84G21.1	RP11-21B21.4
					RP11-861E21.1	RP11-221N13.3
					RP11-863K10.4	RP11-225H22.7
					RP11-876N24.5	RP11-229C3.2
					RP11-888D10.3	RP11-234A1.1
					RP11-909M7.3	RP11-23E19.2
					RP11-91K8.5	RP11-23P13.7
					RP11-923I11.5	RP11-244F12.3
					RP11-927P21.5	RP11-244J10.1
					RP11-95I16.4	RP11-244O19.1
					RP11-95O2.5	RP11-247C2.2
					RP11-95P2.1	RP11-24B19.3
					RP11-96D1.11	RP11-253M7.1
					RP11-973D8.4	RP11-254B13.3
					RP11-9G1.3	RP11-255C15.3
					RP11-9M16.2	RP11-261C10.5
					RP13-131K19.2	RP11-264B17.4
					RP13-608F4.5	RP11-264E18.1
					RP13-608F4.8	RP11-264E23.1
					RP13-766D20.2	RP11-264F23.1
					RP13-977J11.5	RP11-265N6.2
					RP3-332B22.1	RP11-266J6.2
					RP3-337H4.6	RP11-268J15.5
					RP3-388N13.3	RP11-269M20.1
					RP3-390M24.1	RP11-274B21.8
					RP3-402G11.26	RP11-277L2.3
					RP3-460G2.2	RP11-281O15.7
					RP3-469D22.1	RP11-282O18.6
					RP3-510D11.1	RP11-286H15.1
					RP3-523E19.2	RP11-288L9.1
					RP3-527G5.1	RP11-288L9.4
					RP4-535B20.1	RP11-293I14.2
					RP4-539M6.19	RP11-295G20.2
					RP4-553F4.6	RP11-296E23.2
					RP4-584D14.6	RP11-296I10.6
					RP4-593H12.1	RP11-299J3.8
					RP4-612B15.3	RP11-302L19.3
					RP4-621B10.8	RP11-304L19.1
					RP4-631H13.6	RP11-304L19.12
					RP4-669P10.19	RP11-304L19.4
					RP4-693M11.3	RP11-307B6.3
					RP4-753F5.1	RP11-309G3.3
					RP4-756G23.5	RP11-30K9.1
					RP4-760C5.3	RP11-30L15.6
					RP4-800G7.2	RP11-312O7.2
					RP4-816N1.6	RP11-313P13.4
					RP5-1024G6.5	RP11-313P13.5
					RP5-1029F21.2	RP11-314C16.1
					RP5-1050D4.5	RP11-316E14.6
					RP5-1148A21.3	RP11-318M2.2
					RP5-1159O4.1	RP11-325F22.5
					RP5-1172N10.2	RP11-326G21.1
					RP5-1182A14.5	RP11-326I11.5
					RP5-858B6.3	RP11-326K13.4
					RP5-867C24.1	RP11-327J17.1
					RP5-875O13.6	RP11-328L11.1
					RP5-878I13.2	RP11-32B5.1
					RP5-884C9.2	RP11-332H14.1
					RP5-916L7.2	RP11-332H18.5
					RP5-933K21.3	RP11-338N10.3
					RP5-977B1.11	RP11-341G23.4
					RP5-994D16.3	RP11-344E13.3
					RP6-109B7.5	RP11-345J4.6
					RP6-33F8.1	RP11-345P4.6
					RPEP4	RP11-347C12.2
					RPL12P4	RP11-347C18.5
					RPL13AP25	RP11-348N5.7
					RPL13AP7	RP11-34A14.3
					RPL13P12	RP11-353N4.6
					RPL15P20	RP11-355I22.6
					RPL21P133	RP11-355I22.7
					RPL22P19	RP11-359D14.2
					RPL23AP3	RP11-359K18.4
					RPL23AP50	RP11-359M6.3
					RPL23AP7	RP11-360L9.4
					RPL23AP81	RP11-360L9.8
					RPL23AP82	RP11-367F23.1
					RPL24P4	RP11-367N14.2
					RPL24P8	RP11-367N14.3
					RPL29P19	RP11-370B11.1
					RPL29P24	RP11-379B18.1
					RPL32P29	RP11-380L11.4
					RPL36A-HNRNPH2	RP11-380O24.1
					RPL37AP8	RP11-383G10.1
					RPL3P4	RP11-383H13.1
					RPL5P22	RP11-384K6.4
					RPL7P1	RP11-385D13.3
					RPL7P19	RP11-385F5.4
					RPL9P25	RP11-385F5.5
					RPP25	RP11-385J23.1
					RPP40	RP11-386M24.4
					RPPH1	RP11-387A1.5
					RPS12P21	RP11-387M24.5
					RPS14P3	RP11-388M20.1
					RPS15AP10	RP11-38L15.3
					RPS27AP2	RP11-390K5.1
					RPS2P55	RP11-391M20.1
					RPS4XP6	RP11-393M11.2
					RPSAP14	RP11-395I14.2
					RPSAP15	RP11-395P17.11
					RPSAP41	RP11-39K24.14
					RRAD	RP11-3B7.1
					RRM2	RP11-3G21.1
					RSU1	RP11-3P17.5
					RTN4IP1	RP11-400K9.4
					RTN4R	RP11-401F2.3
					RUNX1	RP11-402J6.3
					S100A10	RP11-403B2.5
					SACS	RP11-403B2.7
					SAMD4A	RP11-403I13.8
					SAPCD2	RP11-404K5.1
					SARDH	RP11-410L14.2
					SARS	RP11-420L9.2
					SBF2-AS1	RP11-422P24.10
					SCARNA2	RP11-424C20.2
					SCN2A	RP11-425D10.10
					SCN9A	RP11-426L16.10
					SCUBE3	RP11-430G17.3
					SCXA	RP11-434H6.7
					SDHD_2	RP11-438J1.1
					SEL1L3	RP11-438L19.1
					SEMA3C	RP11-439A17.7
					SEMA3D	RP11-439C15.4
					SEMA5A	RP11-449G16.1
					SEMA6D	RP11-44N22.3
					SEMA7A	RP11-454L9.2
					2019-09-11	RP11-455J20.3
					SERPINB7	RP11-457M11.5
					SERPINE1	RP11-462G12.1
					SERPINE2	RP11-463O9.5
					SERTAD4	RP11-466H18.1
					SERTAD4-AS1	RP11-468E2.2
					SESN2	RP11-473M20.11
					SESN3	RP11-473M20.7
					SFRP4	RP11-474B16.1
					SGCD	RP11-474D14.2
					SGCG	RP11-474P2.4
					SGK223	RP11-488C13.6
					SGK494	RP11-488C13.7
					SGOL2	RP11-490M8.1
					SH2D5	RP11-492M23.2
					SH3BGR	RP11-498C9.15
					SH3BGRL	RP11-498E2.8
					SH3BGRL3	RP11-498P14.3
					SH3BP4	RP11-500M8.6
					SH3D21	RP11-504P24.4
					SH3GL2	RP11-505K9.1
					SH3RF1	RP11-505P4.6
					SH3RF2	RP11-50B3.4
					SHCBP1	RP11-510I6.1
					SHISA2	RP11-514P8.6
					SHISA9	RP11-517A5.5
					SHROOM2	RP11-517O13.1
					SHROOM3	RP11-517P14.2
					SIGLEC15	RP11-521B24.5
					SIPA1L1	RP11-523G9.3
					SIPA1L2	RP11-524O24.2
					SKA1	RP11-527N22.2
					SKA3	RP11-52L11.4
					SKP2	RP11-533E19.7
					SLC12A7	RP11-539I5.1
					SLC16A7	RP11-543P15.1
					SLC1A4	RP11-546K22.3
					SLC20A2	RP11-549B18.1
					SLC22A15	RP11-549L6.3
					SLC25A36P1	RP11-550H2.2
					SLC2A11	RP11-554D15.1
					SLC37A1	RP11-554D15.4
					SLC38A1	RP11-555M1.3
					SLC38A2	RP11-560I19.1
					SLC38A4	RP11-561C5.4
					SLC4A4	RP11-563H6.1
					SLC6A9	RP11-566K11.7
					SLC7A3	RP11-567C2.1
					SLC7A5	RP11-567J20.2
					SLC7A5P2	RP11-568J23.5
					SLC8A1	RP11-568N6.1
					SLC9A3	RP11-572C15.6
					SLC9A7P1	RP11-574F21.2
					SLIT2	RP11-578F21.6
					SMAD6	RP11-58A12.3
					SMAGP	RP11-592B15.3
					SMC4	RP11-598F7.6
					SMCO4	RP11-603J24.5
					SMN2	RP11-60I3.5
					SMTN	RP11-616M22.3
					SNCG	RP11-617D20.1
					SNHG8	RP11-61A14.3
					SNORA22_3	RP11-61E11.1
					SNORA29	RP11-61E11.2
					SNORA73_1	RP11-61L19.2
					SNORA73_6	RP11-626H12.1
					SNORD17	RP11-632K20.8
					snoU13_115	RP11-635L1.3
					snoU13_25	RP11-635N19.1
					SNRPD2P1	RP11-638I8.1
					SNRPEP4	RP11-63E5.6
					SOGA2	RP11-63H19.1
					SORBS1	RP11-641D5.1
					SORCS2	RP11-649A18.7
					SOX5	RP11-649E7.5
					SOX6	RP11-65J3.1
					SOX8	RP11-665N17.4
					SPAG5	RP11-670E13.2
					SPARC	RP11-674N23.1
					SPATA9	RP11-674N23.4
					SPC24	RP11-676J12.8
					SPC25	RP11-677M14.5
					SPCS2P4	RP11-679B17.2
					SPDL1	RP11-67L3.5
					SPG20OS	RP11-686D22.5
					SPIN4	RP11-686D22.7
					SPINT2	RP11-686G8.2
					SPOCD1	RP11-68I3.4
					SPOCK1	RP11-697E2.10
					SPSB1	RP11-69I8.3
					SRD5A1	RP11-6N17.3
					SRRM3	RP11-700F16.3
					SSPN	RP11-700J17.1
					SSTR1	RP11-701H24.3
					ST3GAL6-AS1	RP11-706O15.5
					ST6GALNAC5	RP11-709B3.2
					ST8SIA4	RP11-711M9.1
					STARD4-AS1	RP11-712L6.5
					STARD8	RP11-713D19.1
					STEAP3	RP11-715J22.3
					STIL	RP11-727F15.13
					STK17B	RP11-731I19.1
					STMN3	RP11-738E22.3
					SUGCT	RP11-745O10.2
					SULF1	RP11-761I4.3
					SUMO2P17	RP11-762H8.1
					SUV39H1	RP11-763B22.6
					SYCE2	RP11-778D9.13
					SYDE2	RP11-77K12.1
					SYNE1	RP11-783K16.13
					SYNE3	RP11-783K16.14
					SYNPO	RP11-788M5.3
					SYNPO2	RP11-793H13.10
					SYPL2	RP11-799M12.2
					SYT1	RP11-79M19.2
					SYT14	RP11-79P5.2
					SYT16	RP11-807H7.1
					SYT7	RP11-807H7.2
					SYTL2	RP11-809O17.1
					SYTL5	RP11-810K23.10
					TACC3	RP11-841C19.3
					TACSTD2	RP11-846F4.6
					TAGLN	RP11-848P1.9
					TBC1D2	RP11-849F2.8
					TBL1XR1-AS1	RP11-849F2.9
					TCEA1P2	RP11-849H4.4
					TCEAL4	RP11-84C13.1
					TCF19	RP11-863K10.4
					TCF7L2	RP11-863P13.3
					TES	RP11-867G23.4
					TET1	RP11-876N24.5
					TET3	RP11-888D10.3
					TFAP2A	RP11-893F2.6
					TGFB1I1	RP11-90B22.1
					THBS1	RP11-91K8.5
					THSD1	RP11-927P21.5
					TIAM1	RP11-932O9.10
					TIMM10B_2	RP11-932O9.7
					TIMM23B	RP11-932O9.9
					TINAGL1	RP11-958N24.1
					TIPARP-AS1	RP11-95I16.4
					TJP2	RP11-95O2.5
					TK1	RP11-96D1.11
					TLE1	RP11-973D8.4
					TLE4	RP11-97C16.1
					TLL1	RP11-9G1.3
					TMED10P2	RP11-9M16.2
					TMEFF1	RP13-131K19.2
					TMEM130	RP13-270P17.2
					TMEM133	RP13-608F4.5
					TMEM159	RP13-608F4.8
					TMEM160	RP13-766D20.2
					TMEM171	RP13-977J11.5
					TMEM178A	RP3-324O17.4
					TMEM178B	RP3-327A19.5
					TMEM200A	RP3-388N13.3
					TMEM221	RP3-402G11.25
					TMEM47	RP3-402G11.27
					TMEM5-AS1	RP3-460G2.2
					TMEM54	RP3-465N24.5
					TMEM88	RP3-469D22.1
					TMEM88B	RP3-523E19.2
					TMPO	RP3-527G5.1
					TMPO-AS1	RP4-539M6.19
					TMSB10P1	RP4-545C24.1
					TNC	RP4-553F4.6
					TNFRSF12A	RP4-564M11.2
					TNFRSF19	RP4-583P15.15
					TNFSF18	RP4-584D14.6
					TNFSF4	RP4-597N16.4
					TNIK	RP4-614O4.11
					TNNT2	RP4-631H13.6
					TNS1	RP4-635E18.6
					TOP2A	RP4-657E11.10
					TP53I3	RP4-669P10.19
					TPD52L1	RP4-693M11.3
					TPM1	RP4-740C4.6
					TPM2	RP4-753F5.1
					TPM4	RP4-756G23.5
					TPX2	RP4-760C5.3
					TRAC	RP4-800G7.2
[truncated: 446 more rows]

## Sheet: all comparisons (up) 
Up-regurated genes belonging to each compartment (a~o)
(a)	(b)	(c)	(d)	(e)	(f)	(g)	(h)	(i)	(j)	(k)	(l)	(m)	(n)	(o)
ABCC3	AC025442.3	AC000403.1	ABCA4	A4GALT	AC005776.1	ABTB2	AC009133.14	ABCC6P2	7SK_1	AC004706.1	AC144568.4	AC005356.1	ACER3	AC017116.11
ABI3BP	AL022341.3	AC002456.2	AC000123.4	ABCA1	AC009469.1	AC079776.2	ADH1B	AC002398.11	7SK_2	AC099506.1	ALG1L	AC046143.2	AKR1C1	AC091801.1
AC002398.12	AL162431.1	AC002467.7	AC002451.3	ABCA6	AC068831.15	AC141928.1	AL163636.6	AC004057.1	ABLIM3	AC108448.2	AP001057.1	AL354993.1	CTB-51J22.1	AC093824.1
AC004076.9	APOC1	AC002985.3	AC003002.6	ABCA7	AC092171.2	ADCY1	AL662890.3	AC006942.4	AC005229.1	AF011889.2	CTD-2527I21.4	C17orf58	CTC-506B8.1	AC116407.2
AC005523.2	CNFN	AC005094.2	AC003986.6	ABCA8	AL353898.3	ADRA2C	ALDH1L1	AC007773.2	AC005498.4	AL021546.6	CTD-3076O17.1	CH25H	CTD-2235C13.1	AL139819.1
AC005786.7	CTD-2033A16.3	AC006547.13	AC004160.4	ABCC9	AP000318.1	AGFG2	AMIGO3	AC007969.5	AC005618.6	ASAH1	DGKE	CTC-246B18.10	FABP5P7	CHPT1
AC005838.2	CTD-2541J13.2	AC007216.2	AC004448.2	ABCG1	C12orf68	ALDH1A2	AP001266.1	AC012065.5	AC005702.4	BCHE	DMD	GAGE12B	FAM167A	CTC-228N24.1
AC007318.5	DPH3P1	AC007285.7	AC004449.6	ABHD17C	C15orf37	ANG	APOD	AC013283.1	AC005775.2	BRWD1-IT2	DPP4	HMGN1P3	GS1-259H13.10	CTD-2323K18.2
AC007969.4	GALT_2	AC007382.1	AC004917.1	ABHD5	CLDN23	C11orf96	APOE	AC018804.6	AC006538.4	CTB-113I20.2	GPM6B	HMGN1P37	HS1BP3-IT1	DNAJC19P5
AC009495.4	LINC01135	AC008155.1	AC005255.3	ABL1	CYCSP34	CD302	ARHGAP20	AC026703.1	AC007229.3	CTC-513N18.7	IGFBP2	IMPDH1P10	HTRA3	EPHA4
AC009948.7	MT-TN	AC008865.1	AC005387.3	ABLIM1	DCUN1D2-AS	CD68	C1orf21	AC073325.2	AC007283.5	CTSS	LL22NC03-32F9.1	NBPF24	LCP1	GREB1
AC010226.4	MYZAP	AC009005.2	AC005399.1	AC000078.5	FAM27A	CD83	CELF2	AC097374.3	AC007743.1	DHRS4-AS1_1	MEMO1P1	PRDM8	LINC00890	HAND2-AS1
AC010441.1	RP11-307O1.1	AC009237.11	AC005517.3	AC002477.1	GGT5	CFD	CILP	AC099522.1	AC009120.5	FKSG63	MME	RP1-199J3.7	PEMT	HIST1H2AK
AC010894.3	RP11-439M11.1	AC009963.5	AC006116.12	AC003092.1	KCNK3	CHST7	CNR1	AC104076.2	AC009229.6	MIR4461_1	NOV	RP11-22N19.2	RHOU	MT-TS1
AC012065.4	RP11-496H1.2	AC010132.11	AC006153.3	AC004771.1	RASL11B	CRISPLD2	CTC-435M10.3	AC114730.11	AC010642.1	NICN1-AS1	RAB4B-EGLN2	RP11-343C2.11	RNF144A	PDIA3P2
AC012146.7	RP11-573G6.10	AC010468.1	AC006946.12	AC005624.2	RN7SL23P	CXCL1	CTSB	AC131097.3	AC011933.2	RNU12	RARRES2P1	RP11-359J14.2	RP11-217B7.2	PRRG4
AC017081.1	RP11-715I4.1	AC010547.9	AC007036.5	AC007000.12	RNU2-59P	EMP2	DKK1	ACPL2	AC012414.1	RP1-30M3.6	RASD2	RP11-365F18.1	RP11-557L19.1	PTGER2
AC018638.1	RP11-822E23.6	AC015849.19	AC007750.5	AC008592.5	RP11-269F19.2	ENPP1	DNER	ADAM23	AC012442.5	RP11-196G18.24	RNU1-1	RP11-38G5.4	RP11-680G10.1	RAB11FIP1P1
AC019205.2	RP11-91G21.1	AC016739.2	AC007773.3	AC008738.1	RP11-329B9.3	EPHB6	ECHDC3	ADH1A	AC013269.1	RP11-320L11.2	RP11-1035H13.3	RP11-402D21.2	RP4-761J14.10	RHEBP1
AC023115.2	RP13-512J5.1	AC017002.1	AC008746.3	AC009166.5	RP11-478C1.7	EVA1C	EXOSC3P1	ADH1C	AC019171.1	RP11-326C3.13	RP11-105C19.1	RP11-443B7.2	RPL9P8	RP11-269G24.6
AC023992.1	RP5-882C2.2	AC018755.2	AC009120.3	AC013271.3	RP11-522L3.6	F10	FKBP5	ADRA1D	AC073940.1	RP11-332H18.4	RP11-325K4.2	RP11-44M6.1	SCARNA12	RP11-343C2.12
AC048346.1	RPS7P11	AC018766.4	AC009132.1	AC018470.4	RP3-473L9.4	FAM134B	HAND2	AF131217.1	AC074363.1	RP11-404P21.8	RP11-81A22.5	RP11-629O1.2	TAC1	RP11-465K4.4
AC055876.2	SNORA2_3	AC021016.6	AC009303.3	AC018804.7	RP4-781K5.2	FAM46A	IGF1	AGAP7	AC090587.4	RP11-508N12.4	RP11-91I8.3	SCML2P2	THBD	RP11-514P8.7
AC068533.7	SNORA57_4	AC021593.1	AC009336.1	AC068134.10	RPL35P1	FBLN1	IGHV3-74	AGAP9	AC092295.7	RP11-51J9.6	RP3-449M8.6	TXNP6	TMSB4XP6	RP11-529K1.3
AC079922.2	URGCP-MRPS24	AC022400.2	AC010761.9	AC069547.1	SOD2	FOXO1	INSR	AL049542.1	AC092662.2	RP11-571M6.15	SMPDL3A	UBA52P6	TPI1P2	RP11-708J19.2
AC079949.1		AC026366.1	AC010974.3	AC079612.1	TGIF2-C20orf24	GALNT15	IP6K3	AL136376.1	AC093642.3	RP11-575L7.8			TSKU	RP11-729L2.2
AC083899.3		AC068137.5	AC015849.2	AC091878.1	TPT1P14	GLUL	IPO9-AS1	ALDH1A3	AC097359.1	RP11-713M15.2			UBE2Q2P6	RP4-657D16.3
AC091171.1		AC068196.1	AC015987.2	AC093110.3		GPX3	IRS2	ALDH3B1	AC099668.5	RP11-733C7.1			ZMIZ1-AS1	RPL23AP2
AC099850.1		AC068522.4	AC018462.3	AC112229.4		HGF	JADE3	ANTXR2	AC104653.1	RP11-977G19.10			ZNF32-AS2	RPLP1P11
AC104695.3		AC073072.7	AC020594.5	AC135048.13		HSD11B1	KCTD12	AOX1	AC109333.10	RP11-98D18.9				SCXB
AC107983.4		AC074011.2	AC020606.1	ACADS		IGFBP1	KLF15	AP000349.1	AC110771.1	RP4-580N22.2				SLC2A12
AC108463.1		AC079199.2	AC034102.1	ACO1		IL1R1	MDFIC	AP000936.1	AC118138.2	RPS26P8				SULT1A4
AC114803.3		AC083862.1	AC073410.1	ACPP		IL1RL1	METTL7A	AQP8	AC123767.1	SNORA66_2				TBCAP1
AC132217.4		AC090804.1	AC079210.1	ACSL4		IL8	MFI2	ARHGAP10	AC126339.1	WASIR2				TRABD2B
AC138783.12		AC090954.5	AC079781.5	ADAMTS4		INHBB	MFSD6	ARHGAP6	AC132192.1	ZNF444P1				WNT16
AC145343.2		AC092597.3	AC087499.4	ADAMTSL4		KLHL13	MT1L	ARRDC2	AC137723.5					Y_RNA_523
ACP2		AC092662.6	AC091038.1	ADARB1		LAMA2	NDP	ASIP	AD000092.3					ZEB1
ADAM15		AC092798.2	AC092757.1	AKR1B1		LPAR1	NPR3	ASPN	AJ271736.10
ADAMTS5		AC092849.1	AC093627.9	AKR1C2		MAOA	OMD	ATP5EP2	AK4P1
ADAMTS8		AC105921.5	AC107081.5	AL353662.3		MAOB	P2RY1	AVPR1A	AL139821.1
ADAMTS9		AC110056.1	AC112715.2	AL450992.2		MGST1	PDE1A	BAI3	AL354720.1
ADH4		AC110813.1	AC112719.1	AL590369.1		MOB3B	PDK4	BCL2L2-PABPN1	AL354928.1
ADIRF		AC140061.6	AC113618.1	ALDH2		MUM1L1	PI15	BTC	AL590822.2
AGTRAP		ACOT4	AC114494.1	ALG9_1		MYOCD	PLCL1	BX936347.1	AP000320.7
AIRE		ACTG1P10	AC116351.1	ALG9_2		NFIL3	RNU1-143P	C10orf107	AP000350.10
AL050335.1		AD000684.2	AC116614.1	ANGPT2		NFKBIA	RP11-110I1.5	C2orf72	AP000354.2
AL162497.1		AF001548.5	AC119673.1	ANPEP		NTN1	RP11-214N15.5	C7	AP006216.11
AL353898.1		AF131215.8	AC124944.3	ANTXR1		NYAP1	RP11-475I24.1	CA8	AP006621.1
AL354718.1		AL022393.7	AC138393.1	AP000275.65		PARM1	RP11-54A9.1	CCBE1	ARHGAP31-AS1
ALOX5AP		AL035422.1	AC138649.1	AREG		PCDH20	RP11-56M3.1	CCDC102B	ARNTL
AP000295.10		AL157871.2	AC139099.4	ARMCX3-AS1		PIK3R2_2	RP11-611O2.3	CCDC68	ASH1L-AS1
AP000330.8		AL161772.1	AC144831.1	ARSE		PPAP2B	RP13-216E22.4	CCDC85A	ATP5G1P4
ARID4B-IT1		AL603650.2	AC174470.1	ARSG		PPARGC1A	RP3-483K16.4	CD1D	BMPR1APS2
ARL6IP5		AL645608.1	ADAM33	ASMTL-AS1		PRL	RPL35P2	CD226	BMS1P9
ASS1P1		AL669831.1	ADAMTSL4-AS1	ATHL1		PTGS1	SPARCL1	CDK3	C16orf98
ATOH8		ALDH1A1	ADCY4	ATP8A1		RAI2	SYNJ2BP-COX16	CDKL1	C17orf61-PLSCR3
ATP2A3		AP000304.12	ADD3	AVPI1		RAMP1	TNFRSF1B	CELF6_1	C19orf18
ATP6V0E1		AP000320.6	AKR1B10	B4GALT1		RAMP3	ULK4	CERS6	C1QTNF1
ATRNL1		AP000351.3	AL021977.1	BASP1		RASD1	ZBTB16	CERS6-AS1	C1QTNF1-AS1
B3GNT1		AP000442.4	AL132989.1	BCL2L11		RASL10B	ZFP92	CFH	C20orf195
BATF2		AP000892.8	AL133262.1	BDKRB2		RGS2		CFHR3	C3orf55
BTBD3		AP001187.11	AL139385.1	BMP2		RORB		CHKB-CPT1B	CAHM
C11orf53		AP001437.1	AL161626.1	BMPER		RP1-78O14.1		CHURC1-FNTB	CALM2P3
C5orf17		AP001579.1	AL354806.1	BRD2-IT1		RP11-112J1.1		CLEC3B	CAT
C6orf57		AP003068.23	AL358781.1	BSCL2		RP11-21L23.2		CNGA1	CCND2-AS2
CAMTA1-IT1		AP006621.5	AL359542.1	BX470102.3		RP11-324I22.3		CNTN3	CDC14A
CCDC54		ATP6V1B1	AL391538.1	C10orf10		RP11-432B6.3		COL28A1	CDC27P1
CCL13		BANF1P3	AL512428.1	C11orf91		RP11-82L18.4		CPED1	CHST11
CDC20P1		BRI3P1	AL645728.2	C19orf10		RP11-855A2.5		CPM	CIDEB
CDH12P1		C10orf32-ASMT	AP000318.2	C1GALT1C1		RP3-395M20.12		CRISPLD1	CITF22-92A6.1
CES1		C19orf35	AP000347.2	C1orf132		RP4-734P14.4		CTA-242H14.1	COMMD3-BMI1
CHD9		C1orf134	AP000704.5	C1R		RP5-945F2.1		CTA-276O3.4	CTA-268H5.12
CHEK2		CCDC15	AP001046.5	C1RL		S100A4		CTB-191K22.6	CTB-13F3.1
CHI3L2		CDH12P3	AP001189.4	C1S		SCARA5		CTB-92J24.3	CTB-167B5.2
CHRFAM7A		CFB_1	AP001427.1	C20orf141		SDK1		CTC-336P14.1	CTB-60B18.10
CISH		CLDND2	AP001432.14	C3		SERPINB2		CTD-2319I12.4	CTB-60E11.4
CLSTN2		COL4A2-AS1	ARHGAP28	C8orf4		SH2D2A		CTD-2369P2.2	CTB-88F18.3
CMTM8		COLCA2	ARHGEF4	C9orf47		SLC40A1		CTD-2623N2.3	CTC-260E6.10
COL24A1		CTA-14H9.5	ARRDC3	C9orf72		SLC7A8		CTD-3184A7.4	CTC-429L19.3
COL4A6		CTA-351J1.1	ASPHD2	CACHD1		SNCA		CYP7B1	CTC-441N14.1
CR383657.1		CTA-363E19.2	ATP1B3	CACNA1G		SPTSSA		DIAPH2	CTC-471J1.8
CREB3L2		CTA-384D8.33	ATP8B4	CACNA2D3		TFPI		DIO3	CTD-2010I16.1
CREG1		CTA-984G1.5	AXIN2	CAMK1G		TGFBR3		DIO3OS	CTD-2126E3.4
CRYGN		CTB-161C1.1	B4GALNT4	CARD16		THSD7A		DPEP1	CTD-2514C3.1
CSPG4P12		CTB-179K24.3	BANF1P2	CARD18		TIMP3		DPT	CTD-2530H12.8
CST11		CTB-50L17.7	BCL3	CAST		TMEM132B		DTNA	CTD-2541M15.4
CST2		CTC-232H10.1	BDKRB1	CBLN1		TMEM37		EFHC2	CTD-2571L23.6
CST5		CTC-250P20.1	BHMT	CCDC69		TMOD1		ELANE	CTD-2622I13.3
CTB-31O20.6		CTC-260E6.2	BTG1	CCDC71L		WISP2		ENOX1	CTD-3093M3.1
CTB-55B8.1		CTC-273B12.6	C1orf226	CCL2		ZNF788_2		ERRFI1	CTD-3148I10.15
CTC-281F24.1		CTC-338M12.5	C3AR1	CCL7				F8A2	DAP3P2
CTC-297N7.10		CTC-429P9.2	C4B	CCL8				FAM65B	DBIL5P
CTC-325J23.3		CTC-429P9.4	CALM2P2	CCR7				FBLN2	DDO
CTC-490E21.10		CTC-429P9.5	CALR	CD14				FBXO32	DDTL
CTC-510F12.6		CTC-471J1.10	CASP1	CD248				FGD4	DGUOK-AS1
CTD-2007L18.5		CTC-559E9.8	CASP5	CD274				FGF12	DND1
CTD-2033C11.1		CTD-2008P7.3	CBFA2T3	CD40				FLVCR2	DYNLL1P1
CTD-2127H9.1		CTD-2081C10.7	CBX4	CD46				FP15737	ECM2
CTD-2184D3.5		CTD-2196E14.4	CCDC152	CD58				GATS_2	EEF1B2P3
CTD-2256P15.2		CTD-2245F17.6	CCL11	CD59				GCNT1	EGLN1P1
CTD-2283N19.1		CTD-2262B20.1	CD38	CDA				GLB1L2	EPS8
CTD-2291D10.4		CTD-2278I10.6	CD7	CDH20				GLCCI1	FAM115C
CTD-2309H9.3		CTD-2523D13.2	CD74	CDH26				GPR126	FAM174B
CTD-2319I12.2		CTD-2540B15.9	CDC42P3	CDKN1C				GPRC5B	FERP1
CTD-2331C18.5		CTD-2545G14.7	CDYL2	CEBPA				GPRIN3	FRMD6-AS2
CTD-2350C19.2		CTD-2647L4.4	CEBPB	CEBPD				GRIA1	FTOP1
CTD-2544H17.2		CTD-3074O7.5	CENPN	CEND1				GRIK1	GAPDHP62
CTD-3030D20.1		CTD-3088G3.4	CHGB	CFI				GRP	GCOM1
CTD-3065B20.2		CTD-3105H18.5	CHI3L1	CGA				GS1-393G12.14	GIPC3
CTD-3113P16.5		CTD-3113P16.7	CNIH4	CHRD				GSTT2B	GPNMB
CTD-3116E22.7		CTD-3193K9.3	CNPY2	CHST2				HIF3A	GUCY1A3
CTD-3185P2.1		CTD-3232M19.2	COX6A1P2	CHSY1				HIST1H2AH	HBE1
CTNNB1		CTD-3252C9.2	CPE	CITED4				HIST2H2BD	HCG23
CXorf31		DUTP6	CPXM1	CLIC2				HIST2H3A	HCST
CYP1B1		EBLN2	CRABP2	CLMP				HMGA1P4	HIST1H4K
DANCR		EEF1E1-BLOC1S5	CSF3R	CLU				HNRNPA1P48	HIST2H2AA3
ECEL1		EFNA3_1	CTA-29F11.1	CMIP				HPSE	HMGB3P22
EDN1		EIF4HP1	CTA-363E6.7	CMSS1				HS6ST3	HNRNPA1P26
EEF1A1P39		ERLEC1P1	CTB-50L17.9	CNKSR3				HSPE1-MOB4	HOXB7
EIF4HP2		FAM209B	CTC-241N9.1	COL15A1				HTRA4	HSPB1P2
ELMOD1		FAM35BP	CTC-246B18.8	COL18A1				IDH1-AS1	HYI-AS1
ELOVL3		FAM45B	CTC-250I14.1	COL23A1				IKBKGP1	IGHV3-73
ENSAP2		FAM66D	CTC-250I14.3	COL7A1				IMPA2	JAK2
ENTPD3		FAM71E1	CTC-366B18.2	COLEC10				IQCK	KALRN
EOGT		FTLP15	CTC-428G20.3	COLEC12				IRF4	KB-1410C5.5
EPYC		FTLP8	CTC-428H11.2	CPXM2				ITPR1	KB-1517D11.4
ERBB2IP		FTO-IT1	CTC-453G23.8	CPZ				KCNS2	KB-1572G7.3
ERBB3		GAS6-AS1	CTC-471F3.6	CRELD2				KCP	KCNQ3
ERV3-1		GNRH1	CTC-482H14.5	CREM				KDR	KCNRG
ESM1		GOLGA6L20	CTD-2020K17.1	CRTC3				KIAA1456	KIAA0226L
F3		GS1-124K5.6	CTD-2085J24.5	CSF3				KIAA1644	KIAA1045
FAM24B		HIST1H2BG	CTD-2139B15.1	CSGALNACT1				KLHL2P1	KIAA1107
FAM47E-STBD1_1		HIST1H3E	CTD-2196E14.6	CTA-217C2.1				LINC00341	KLF4
FGFBP1		HIST1H3H	CTD-2196P11.2	CTA-941F9.9				LINC00571	KLF6
FTLP1		HIST1H4B	CTD-2260A17.1	CTC-205M6.5				LINC00702	KLK10
FZD4		HIST2H2AC	CTD-2263F21.1	CTC-441N14.2				LINC01088	LINC00028
GABARAPL1		HMGA1P8	CTD-2377D24.2	CTC-786C10.1				LMO3	LINC00629
GBGT1		HMGB1P31	CTD-2517O10.6	CTD-2017D11.1				MATN2	LINC00703
GFPT2		HMGN2P4	CTD-2530N21.4	CTD-2105E13.15				MCOLN2	LINC01002
GLIPR1		HNRNPCP2	CTD-2537I9.12	CTD-2132N18.3				MCOLN3	LINC01165
GLP2R		HSFX1	CTD-2541J13.1	CTD-2184D3.6				MED14-AS1	LL09NC01-139C3.1
GMNN		IGLV1-51	CTD-2571L23.9	CTD-2192J16.22				MIR940	LL0XNC01-240C2.1
GNG4		IGLV5-52	CTD-3065B20.3	CTD-2195M15.1				MSANTD3-TMEFF1	LL22NC03-N64E9.1
GOLGA6L17P		IL10RB-AS1	CTD-3193O13.1	CTD-2201E18.5				MST4	MFGE8
GOLGA8K		INMT-FAM188B	CTD-3220F14.2	CTD-2349P21.9				MTATP8P1	MIR320A
GPR155		KANSL1-AS1	CTD-3222D19.11	CTSL				MTCO2P1	MITF
GSTT2		KB-1836B5.4	CTGLF12P	CUL4B				MTCO3P1	MT-ND4L
H1FX-AS1		KLF17P2	CYCSP10	CXCL12				NAALAD2	MT-ND5
HFE		KMT2E-AS1	CYCSP55	CXCL2				NLGN4X	MT-TE
HIF1AP1		LDHAP2	CYSLTR2	CXCL3				NPR1	MT1P3
HIST1H1C		LGI4	DHCR7	CXCL6				NR1D1	MTCO1P3
HIST1H1E		LINC00505	DLG5-AS1	CXCR4				OOSP1	MTND5P4
HIST1H2BJ		LINC00568	DLK2	CXXC4				OR13E1P	MTND6P4
HIST2H2BC		LINC00663	DLL1	CYBA				OSR2	NDUFA5P11
HLA-E		LINC01023	DLL4	CYFIP2				P2RX7	NEDD8-MDP1
HLX		LINC01063	DLST	CYP26B1				P2RY14	NKD1
HM13-IT1		LRP4-AS1	DMXL2	CYTL1				PALMD	NOX1
HMGB1P8		LSM12P1	DNAJB9	DCN				PAPLN	NR1I3
HMOX1		LYG1	DNAJC3	DEPDC7				PAQR3	OR2A7
HNRNPA1P61		MARCKSL1P1	DNM1	DHRS3				PCDH19	PDZRN4
HNRNPA3P5		MED13P1	DPP10	DIRAS3				PDZRN3	PF4
HS3ST3A1		MICG	DUSP10	DNAJC12				PDZRN3-AS1	PGAM1P8
HSD17B13		MIR199A2	DUSP4	DOK7				PFN1P7	PGBD4P3
HSD17B6		MIR4517	ECM1	DSEL				PFN1P8	PHF7
ID2		MIR639	EFCC1	DUSP1				PIK3IP1	PKD1P5
IFI27		MKLN1-AS	ENPEP	ECE1				PIK3R1	PLCXD3
IFI35		MRPL30_1	ENPP2	ECEL1P2				PLA2G7	PRPS2
IFI6		MSTN	EPHA7	EDEM2				PLIN2	PRRT3-AS1
IGF2		MTND1P11	ETV4	EDNRB				PLXNC1	PSMC1P1
IL1RN		MTND1P15	FAIM2	EFNA1				PMEL	PTPRCAP
INSIG1		MTND1P4	FAIM3	ELFN1				PMP22	PVRIG2P
INSRR		MTRNR2L10	FAM27E4	EMC7				PPP1CB	RAB33A
IRS1		MTRNR2L9	FAM43A	EMID1				PPP1R3B	RAC1P2
KB-1991G8.1		MYO16	FAM65C	EMILIN2				PRKAR2B	RANBP3L
KCND2		NAP1L4P3	FAP	EMR2				PYURF	RASA4DP
KCNE3		NAPA-AS1	FCER1G	ENO1P1				RARB	RBPMS-AS1
KIAA0408		NDUFA7_1	FERMT1	EPB41L3				RASL11A	RGN
KIAA1549		NDUFC2-KCTD14	FGF10	EPHX1				RIMS4	RGS9
KLHL15		NEDD9	FGF7	EREG				RN7SL349P	RMRPP2
KLHL23		NEURL2	FKBP10	ERO1L				RP1-206D15.5	RN7SKP268
LGR4		NRADDP	FKBP2	ERVMER34-1				RP11-100G15.3	RN7SL200P
LINC00460		OGFR-AS1	FOLH1	F13A1				RP11-10B2.1	RN7SL377P
LINC00519		OGN	FST	FADS1				RP11-110G21.1	RN7SL403P
LINC00707		OR2S1P	FTH1P5	FAM105A				RP11-110I1.14	RN7SL521P
LINC01123		PER1	GCH1	FAM180A				RP11-12J10.3	RN7SL525P
LL22NC03-104C7.1		PLA2G4B	GEM	FAM20A				RP11-131L23.2	RN7SL73P
LRIG1		PLB1	GEMIN8P4	FAM213A				RP11-148G20.1	RN7SL784P
LRRC39		PLCH1-AS2	GFRA1	FAM84A				RP11-159C21.4	RN7SL809P
LRRC3DN		PPAN-P2RY11	GNA15	FAM89A				RP11-171A24.3	RN7SL825P
MAMLD1		PPARG	GPC3	FER1L4				RP11-182J1.12	RNA5SP477
MANSC1		PPIAP3	GS1-124K5.12	FKBP11				RP11-20O24.1	RNU6-36P
MC4R		PPP1R3G	H2BFXP	FKBP7				RP11-218L14.4	RNVU1-7
MGST2		RHEBP2	HCG4P7	FKSG61				RP11-233E12.4	RP1-100J12.1
MIR1233-2		RIMBP3B	HES6	FLJ20373				RP11-247L20.4	RP1-101K10.6
MIR27B		RIMKLBP2	HIST2H3DP1	FMNL1				RP11-251G23.2	RP1-124C6.1
MIR3911		RN7SL263P	HIST2H3PS2	FNDC3A				RP11-265N6.3	RP1-20C7.6
MIR635		RN7SL301P	HLA-K	FOSL2				RP11-288E14.2	RP1-290F12.3
MT-TC		RN7SL471P	HLA-N	FOXE1				RP11-2N1.2	RP11-1007O24.3
MT-TT		RN7SL537P	HOXA1	FREM1				RP11-320M16.1	RP11-109E12.1
MTX1P1		RN7SL600P	HPSE2	FREM2				RP11-328L11.1	RP11-114I8.4
MYO5A		RN7SL669P	HS6ST1	FTH1P1				RP11-343J3.6	RP11-126K1.2
NCKIPSD		RNF103-CHMP3	HSP90B1	FXYD1				RP11-355B11.2	RP11-126K1.8
NDRG1		RNU1-3	HSPE1P3	FXYD5				RP11-380L11.4	RP11-134K1.2
NDRG4		RNU6-734P	ICAM1	GAB2				RP11-38P22.2	RP11-146F11.5
NEBL		RP1-130H16.18	IFNAR2	GABRE				RP11-391M20.1	RP11-147L13.2
NIPAL2		RP1-137D17.1	IGSF3	GADD45G				RP11-398C13.6	RP11-149I23.3
NKAIN1		RP1-170O19.22	IL33	GALNT2				RP11-39K24.12	RP11-162P23.2
NKAPL		RP1-202O8.2	IL4R	GAS5-AS1				RP11-39K24.13	RP11-17E13.2
NNMT		RP1-228P16.1	IL6	GAS7				RP11-39K24.4	RP11-192H23.8
NPFF		RP1-266L20.2	IQCD	GBA				RP11-410L14.2	RP11-195E2.4
ODF3B		RP11-1007J8.1	IRAK2	GDA				RP11-428J1.4	RP11-196G11.4
OLFML2B		RP11-1020A11.1	ITM2B	GK				RP11-432J24.5	RP11-196H14.3
OR1H1P		RP11-103H7.5	ITPRIP	GK-AS1				RP11-443C10.1	RP11-199F11.2
OR6L2P		RP11-1081L13.4	KB-1043D8.6	GLA				RP11-466H18.1	RP11-204L24.2
PCBP3		RP11-108M9.5	KCNAB1	GLB1				RP11-475J5.5	RP11-207C16.4
PDIA3P1		RP11-109L13.1	KCNE4	GLIS1				RP11-508P1.2	RP11-20E24.1
PF4V1		RP11-10L12.1	KCNG2	GLT8D2				RP11-54F2.1	RP11-23J9.4
PGAM1P7		RP11-10O17.3	KM-PA-2	GNAO1				RP11-574K11.29	RP11-255M2.2
PID1		RP11-111M22.3	LA16c-306E5.3	GNG11				RP11-624L12.1	RP11-264B17.4
PIGZ		RP11-120E13.1	LA16c-361A3.3	GNG2				RP11-63E5.6	RP11-264I13.2
PLA2G12AP1		RP11-121A14.2	LAG3	GPR115				RP11-67L3.5	RP11-266E8.2
PLAGL1		RP11-123O10.4	LAMA1	GPR125				RP11-6B6.3	RP11-276E15.4
PLCXD2		RP11-12N13.4	LHB	GPR183				RP11-730A19.9	RP11-276H7.2
PLOD2		RP11-130L8.1	LIF	GPR78				RP11-734K2.4	RP11-285F7.2
PODNL1		RP11-136C24.1	LINC00619	GPX1P1				RP11-738E22.3	RP11-295G20.2
POLR3KP2		RP11-1398P2.1	LL0XNC01-116E7.4	GRIA4				RP11-745O10.2	RP11-295M18.6
POM121L9P		RP11-140L24.3	LMAN1	GRK5				RP11-750B16.1	RP11-301O19.1
POPDC3		RP11-14K2.1	LPAR4	H19				RP11-789C17.5	RP11-304L19.4
PPP1R14C		RP11-152N13.16	LRP11	HAP1				RP11-806L2.6	RP11-30B1.1
PRLR		RP11-15A1.3	LRRC8E	HDAC4				RP11-815J21.4	RP11-314A20.5
PRPS1P2		RP11-15B24.2	LRRN3	HIF1A				RP11-846F4.9	RP11-326I11.5
PRR24		RP11-173M11.2	LUCAT1	HIST1H3D				RP11-849F2.8	RP11-332H18.5
PTMAP4		RP11-178L8.1	LXN	HLA-DPB1				RP11-879F14.2	RP11-342F17.1
PVRL3		RP11-178L8.7	MAFF	HLA-F				RP11-89C3.4	RP11-350G8.5
PYGL		RP11-181K3.4	MAN1A1	HS3ST3B1				RP11-91A18.4	RP11-356B19.11
RANP5		RP11-188D8.1	MED28P3	HSD17B8				RP11-98J23.2	RP11-359B20.5
RGCC		RP11-191L17.1	MEG8	HSPA2				RP13-516M14.1	RP11-35O15.1
RGS11		RP11-192M23.1	MEOX1	ID1				RP13-582O9.5	RP11-360L9.4
RHCG		RP11-1E11.1	MFSD12	ID3				RP3-354N19.1	RP11-372E1.1
RN7SKP187		RP11-203J24.9	MIR1254-1	ID4				RP3-402G11.26	RP11-387M24.5
RN7SL128P		RP11-206L10.10	MIR29A	IER3				RP4-548D19.3	RP11-389K14.3
RN7SL160P		RP11-20O24.4	MIR324	IFITM1				RP4-575N6.4	RP11-395B7.4
RN7SL181P		RP11-216M21.2	MIR34A	IFITM2				RP4-612B15.3	RP11-399J13.3
RN7SL371P		RP11-21L23.3	MIR3934	IFITM3				RP4-614O4.11	RP11-404E16.1
RN7SL381P		RP11-225H22.7	MIR4640	IFNGR1				RP4-633H17.2	RP11-413E6.7
RN7SL407P		RP11-236L14.1	MKLN1	IFRG15				RP4-635E18.8	RP11-435F13.2
RN7SL473P		RP11-245J9.4	MRGPRF	IGFBP3				RP5-1061H20.3	RP11-442H21.2
RN7SL486P		RP11-262H14.4	MT1F	IGFBP4				RP5-977B1.11	RP11-449P15.1
RN7SL526P		RP11-262H14.5	MT1XP1	IL11				RPL6P27	RP11-452D2.1
RN7SL532P		RP11-266K4.1	MTND3P10	IL13RA2				RPS20P33	RP11-466C23.4
RN7SL589P		RP11-269M20.3	MYCN	IL15				RPS26P47	RP11-466P24.2
RN7SL625P		RP11-274B21.10	NAT14	IL18R1				RPS7P1	RP11-467L19.8
RN7SL648P		RP11-282O18.6	NDUFB8P2	IL19				SLC25A10_1	RP11-477N3.1
RN7SL738P		RP11-289I10.2	NFKB2	IL1A				SLC2A8	RP11-482H16.1
RNA5SP25		RP11-305L7.3	NFKBIZ	IL1B				SPECC1L-ADORA2A	RP11-492I21.1
RNA5SP490		RP11-307C12.11	NHS	IL1RL2				STARD8	RP11-497E19.2
RNF157		RP11-315O6.1	NOMO2	IL24				STEAP4	RP11-507K2.3
RNU1-27P		RP11-317J19.1	NPPC	ISM2				STMN2	RP11-521B24.5
RNU4ATAC18P		RP11-31H5.1	NPTX1	ITGA9				STON1	RP11-529G21.2
RNU5B-1		RP11-330L19.1	NUCB2	JUP				TENC1	RP11-54K16.2
RNU6-516P		RP11-342K6.2	OCLM	KCNJ8				TIMP4	RP11-552M11.4
RNU6-7		RP11-344N17.2	OPN1SW	KCNK1				TMEM27	RP11-57H14.3
RNU6-722P		RP11-345K20.2	P4HB	KCNK2				TNFAIP8L3	RP11-598P20.3
RNY3P1		RP11-348H3.4	PAMR1	KCTD7				TNXA	RP11-599B13.8
RP1-151B14.6		RP11-34P1.2	PDCL3P4	KIAA0247				TOX2	RP11-600F24.7
RP1-67K17.3		RP11-34P13.8	PDE10A	KIAA1199				TRHDE	RP11-61L19.3
RP1-86C11.7		RP11-359D14.3	PDIA3	KIF5A				TRHDE-AS1	RP11-624G17.3
RP1-92O14.6		RP11-360D2.2	PDIA4	KLF9				TSC22D3	RP11-626G11.3
RP1-96H9.5		RP11-365F18.6	PDIA5	KREMEN1				TUBA3D	RP11-634H22.1
RP11-1033H12.1		RP11-365N19.2	PDIA6	LAMC2				TXNIP	RP11-638I8.1
RP11-103G8.1		RP11-366M4.1	PFN1P6	LBP				U3_55	RP11-644F5.17
RP11-10N23.2		RP11-378J18.8	PGRMC1	LDLR				U91328.19	RP11-651P23.4
RP11-110I1.11		RP11-389O22.4	PHF21B	LEFTY2				VN1R82P	RP11-664H7.2
RP11-1134I14.8		RP11-38O23.7	PHLDB2	LGMN				Z83840.1	RP11-666A1.5
RP11-1152H14.1		RP11-390C19.1	PIANP	LIMS3L				Z95114.3	RP11-669E14.6
RP11-119K6.6		RP11-390K5.1	PITPNC1	LINC-PINT					RP11-676J12.7
RP11-12A20.6		RP11-396C23.2	PLAU	LINC00473					RP11-677M14.5
RP11-137J7.3		RP11-3B7.1	PLEKHA5	LINC00968					RP11-677M14.6
RP11-138H11.1		RP11-401P9.4	PLTP	LIPE					RP11-680H20.2
RP11-138I1.3		RP11-430L17.1	POC1B-GALNT4	LL0XNC01-250H12.3					RP11-699A5.2
RP11-143K11.1		RP11-434D12.1	PRND	LNX1					RP11-701H24.3
RP11-148L24.1		RP11-434O22.1	PRRX1	LPAR3					RP11-706O15.5
RP11-152H18.3		RP11-436G20.1	PRTG	LRPAP1					RP11-707M3.3
RP11-152P23.2		RP11-439A17.5	PTGDR	LSAMP					RP11-723O4.3
RP11-157P1.4		RP11-439A17.7	PTGES3P1	LTBP1					RP11-78O7.2
RP11-15H20.7		RP11-442N24__B.1	PTGFRN	LUM					RP11-807H7.2
RP11-160O5.1		RP11-446N19.1	PTMAP8	LY6K					RP11-818F20.5
RP11-166P13.3		RP11-44I10.5	RAB26	LYPD3					RP11-841C19.3
RP11-171I2.4		RP11-44N12.5	RASL12	MAGED4					RP11-846F4.1
RP11-171I2.5		RP11-44N21.4	RASSF8	MAML3					RP11-864N7.2
RP11-173A6.2		RP11-452K12.7	RBM47	MANF					RP11-89N17.3
RP11-178L8.4		RP11-454C18.1	RCN3	MAP3K5					RP11-91J19.3
RP11-17A4.2		RP11-454L9.2	RGS18	MAP7					RP11-961A15.1
RP11-17M16.1		RP11-461G12.2	RHOF	MAPK10					RP11-96O20.4
RP11-17P16.2		RP11-473M20.11	RN7SKP116	MAPK13					RP11-973H7.3
RP11-181G12.5		RP11-474I16.8	RN7SKP16	2023-03-01					RP11-977G19.11
RP11-182J1.13		RP11-477H21.2	RN7SKP239	MASP1					RP11-977G19.12
RP11-184M15.1		RP11-48B14.1	RN7SL212P	MCC					RP13-228J13.5
RP11-194N12.2		RP11-490G8.1	RN7SL270P	MEDAG					RP13-565O16.2
RP11-19P22.8		RP11-503E24.3	RN7SL280P	MEGF10					RP13-726E6.3
RP11-215P8.3		RP11-506K19.1	RN7SL450P	MEIS1					RP3-395C13.1
RP11-222K16.1		RP11-507E23.1	RN7SL470P	MEIS1-AS2					RP3-406P24.4
RP11-229P13.20		RP11-514O12.4	RN7SL477P	METRNL					RP3-426I6.6
RP11-22P6.2		RP11-524F11.2	RN7SL484P	MFSD2A					RP3-430N8.11
RP11-22P6.3		RP11-525G13.2	RN7SL529P	MILR1					RP3-460G2.2
RP11-231G3.1		RP11-528I4.2	RN7SL573P	MIR4461_2					RP4-529N6.1
RP11-243E13.2		RP11-529H20.6	RN7SL608P	MIR4497					RP4-539M6.19
RP11-247A12.7		RP11-533E19.7	RN7SL619P	MLKL					RP4-539M6.21
RP11-255H23.2		RP11-538P18.1	RN7SL657P	MLPH					RP4-545K15.5
RP11-270C12.3		RP11-543C4.1	RN7SL696P	MMD					RP4-614O4.12
RP11-274H2.3		RP11-543D5.2	RN7SL724P	MMP1					RP4-669L17.1
RP11-290L1.3		RP11-545M17.2	RN7SL739P	MMP10					RP5-1050D4.4
RP11-29H23.7		RP11-552J9.14	RN7SL749P	MMP19					RP5-1172N10.2
RP11-316O14.1		RP11-566K11.4	RN7SL800P	MMP27					RP5-884G6.2
RP11-320G24.1		RP11-571M6.7	RN7SL80P	MMP7					RP5-901A4.1
RP11-331N16.1		RP11-572O6.1	RN7SL81P	MMP8					RP6-109B7.5
RP11-339B21.10		RP11-589P10.5	RN7SL838P	MOCOS					RPL13AP7
RP11-342I1.2		RP11-59H7.3	RN7SL844P	MT1X					RPL13P12
RP11-345J4.3		RP11-61N20.3	RNA5-8SP5	MT2A					RPL23AP4
RP11-34P13.14		RP11-622A1.1	RNA5SP383	MT2P1					RPL23AP64
RP11-367H5.8		RP11-627H22.8	RNF24	MTND4P24					RPL29P11
RP11-373D23.3		RP11-632K20.8	RNU4-46P	MYCL					RPL37P23
RP11-380M21.2		RP11-637O19.2	RNU6-112P	MYLIP					RPS10P16
RP11-382B18.4		RP11-63H19.6	RNU6-29P	MYLK-AS1					RPS15P5
RP11-383C6.2		RP11-673E1.3	RNU6-322P	MYPN					RPS20P4
RP11-384C4.3		RP11-674N23.4	RNU6-431P	N4BP3					RPS23P8
RP11-394I13.1		RP11-676J15.1	RNU6-850P	NAMPT					RRAGD
RP11-404P21.3		RP11-677M14.3	RNU6-880P	NAMPTL					RSPO1
RP11-406H23.2		RP11-67H24.1	RNY4	NBL1					SAMHD1
RP11-407G23.4		RP11-697E2.4	RP1-12G14.6	NDNF					SCARNA7
RP11-407N17.5		RP11-700J17.1	RP1-134E15.3	NDUFA7_2					SEPP1
RP11-411B10.3		RP11-701H24.10	RP1-181J22.1	NEAT1					SESTD1
RP11-434I12.2		RP11-703I16.1	RP1-182O16.2	NETO1					SFT2D3
RP11-439I14.1		RP11-727A23.5	RP1-249I4.2	NID2					SGCZ
RP11-440G5.2		RP11-732A19.8	RP1-317E23.6	NINJ1					SIX2
RP11-452K12.4		RP11-745A24.2	RP1-43E13.2	NMNAT2					SLC26A7
RP11-452L6.1		RP11-755F10.3	RP1-59D14.1	NOX4					SLITRK4
RP11-457M11.2		RP11-762H8.2	RP1-64K7.4	NPTX2					SLX1B
RP11-45M22.4		RP11-776A13.1	RP1-95L4.4	NR4A1					SNORA5C
RP11-469J4.3		RP11-80A15.1	RP11-1000B6.5	NR4A2					SNORD124
RP11-472N13.3		RP11-820I16.1	RP11-101E7.2	NR4A3					SNORD23_2
RP11-475C16.1		RP11-82L20.1	RP11-1081K18.1	NRG1					SPDYE6
RP11-488L18.6		RP11-834C11.14	RP11-10G12.1	NTRK1					SPTLC1P1
RP11-490K7.4		RP11-846F4.6	RP11-1100L3.8	OGFRL1					ST6GAL2
RP11-500M8.7		RP11-84C13.1	RP11-112J3.15	OSGIN2					ST6GALNAC2
RP11-504P24.2		RP11-875H7.2	RP11-1277A3.3	OSMR					STXBP6
RP11-505E24.3		RP11-90B22.1	RP11-1281K21.1	P4HA3					SYNE2
RP11-511I11.1		RP11-97O12.7	RP11-134E15.2	PAPPA					TAF7L
RP11-513D4.3		RP11-989F5.1	RP11-140I16.3	PAPPA-AS1					TDPX2
RP11-51G5.1		RP13-33H18.1	RP11-141C7.3	PC					TFAP2E
RP11-530C5.1		RP3-323P24.3	RP11-145E5.5	PCSK1					TMBIM4_1
RP11-536C10.19		RP3-327A19.5	RP11-155G14.5	PCSK5					TMEM191C
RP11-539L10.3		RP3-332B22.1	RP11-169K16.7	PDE3B					TMEM35
RP11-542C16.2		RP3-428L16.1	RP11-187C18.2	PDE4B					TMEM89
RP11-542K23.7		RP3-433F14.1	RP11-18I14.11	PDE4D					TP53TG3D
RP11-544L8__B.4		RP3-465N24.6	RP11-196G18.21	PDE7B					TRAV36DV7
RP11-546B8.5		RP3-466P17.1	RP11-20B24.7	PDGFRA					TRBJ2-4
RP11-553L6.5		RP3-507I15.1	RP11-20J15.3	PDGFRL					TRBV12-1
RP11-573D15.1		RP3-527G5.1	RP11-225H22.4	PENK					TRIM35
RP11-573M3.3		RP4-553F4.6	RP11-241F15.1	PFKFB4					TUBA3E
RP11-577H5.1		RP4-592A1.2	RP11-241J12.1	PHEX					TUBA8
RP11-578C11.2		RP4-631H13.6	RP11-244K5.8	PHLDA1					TUBB8P1
RP11-579D7.2		RP4-740C4.7	RP11-252K23.2	PHOSPHO2					UBE2CP2
RP11-613M10.9		RP5-1070G24.2	RP11-252P18.1	PIK3R6					UBE2FP3
RP11-618G20.1		RP5-1142J19.1	RP11-266L9.4	PIM1					XXbac-BPG181M17.6
RP11-64P14.7		RP6-74O6.6	RP11-275I14.4	PITPNM1					Y_RNA_100
RP11-686G8.1		RPL12L3	RP11-282O18.7	PLAUR					Y_RNA_196
RP11-690I21.1		RPL12P1	RP11-286H14.8	PLCL2					Y_RNA_2
RP11-700J17.2		RPL19P12	RP11-297N6.4	PLD1					Y_RNA_388
RP11-736K20.5		RPL21P120	RP11-303E16.2	PNP					YTHDF3-AS1
RP11-737O24.5		RPL21P39	RP11-304L19.8	PPIAP29					ZNF395
RP11-739P1.2		RPL21P41	RP11-323J4.1	PPIB					ZNF674-AS1
RP11-74C1.2		RPL23AP60	RP11-325E5.1	PPP2R1B
RP11-757G14.1		RPL31P63	RP11-326C3.7	PRDM1
RP11-787I22.3		RPL36A-HNRNPH2	RP11-331F9.3	PROCR
RP11-78A19.3		RPL37AP1	RP11-333I13.1	PRRX2
RP11-792A8.3		RPL41P1	RP11-338L22.3	PTGER4
RP11-792A8.4		RPL9P25	RP11-343L5.2	PTGES
RP11-7F17.3		RPS15AP24	RP11-350J20.12	PTGS2
RP11-806O11.1		RPS20P24	RP11-350J20.4	PTPRE
RP11-80H8.4		RPS26P52	RP11-352G18.2	PTPRN
RP11-811J10.1		SC22CB-1E7.1	RP11-355O1.7	PTPRU
RP11-843P14.1		SCARNA10	RP11-370B11.3	QPCT
RP11-848P1.2		SEPT7P3	RP11-375N15.2	RAB31
RP11-84A19.4		SERHL	RP11-376P6.3	RAB3D
RP11-85G20.1		SERINC4	RP11-378A13.2	RADIL
RP11-85K15.2		SHFM1P1	RP11-382B18.5	RAET1G
RP11-875O11.3		SHPK_1	RP11-390G14.1	RALGPS2
RP11-986G18.1		SIAH2-AS1	RP11-399O19.9	RARRES1
RP13-1039J1.2		SNCG	RP11-3K24.1	RASGRP2
RP13-20L14.6		SNHG9	RP11-400F19.8	RASSF4
RP13-270P17.3		SNORA14B	RP11-400N13.1	RBKS
RP13-884E18.2		SNORA76_3	RP11-404P21.5	RBP1
RP13-941N14.1		SNORD113-4	RP11-404P21.9	RBP4
RP3-337H4.9		SNORD3C	RP11-408I18.9	RCAN1
RP3-355L5.5		snoU13_99	RP11-410L14.1	RDH10
RP3-400N23.6		ST20-MTHFS	RP11-415F23.2	REN
RP3-468K18.6		ST6GALNAC4P1	RP11-416L21.2	RGL3
RP3-471C18.2		TIMM8AP1	RP11-432I5.8	RGPD5
RP3-477O4.16		TMSB4XP2	RP11-439L18.2	RHOB
RP3-513G18.2		TNXB	RP11-460N20.4	RIN2
RP4-758J18.7		TOLLIP-AS1	RP11-460N20.5	RN7SL262P
RP5-1021I20.6		TPT1P5	RP11-463D19.2	RN7SL268P
RP5-1024G6.2		TUBBP2	RP11-465N4.2	RN7SL3
RP5-1050D4.3		UBBP1	RP11-469M7.1	RN7SL399P
RP5-1055C14.6		UBE2Q2L	RP11-474O21.5	RN7SL417P
RP5-855D21.2		UBE2Q2P2	RP11-478C6.6	RNASE4
RP5-899B16.1		UBE2SP2	RP11-480I12.9	RNF144A-AS1
RP5-940J5.8		UBL5P4	RP11-488C13.5	RNF182
RPL10AP6		UQCR11_1	RP11-489E7.4	RNF19A
RPL21P11		WBSCR27	RP11-495O11.1	ROR2
RPL35P6		WI2-89031B12.1	RP11-497H17.1	RP1-117B12.4
RPL39P38		XXbac-B444P24.13	RP11-498C9.12	RP1-178F10.1
RPL7AP28		XXbac-BPG55C20.7	RP11-498P14.3	RP1-79C4.4
RPL9P18		Y_RNA_635	RP11-49K24.5	RP11-1002K11.1
RPS15AP1		Y_RNA_727	RP11-511H9.3	RP11-108O10.2
RPS4XP3		Z83851.3	RP11-514P8.8	RP11-110I1.12
RSL24D1P6		ZBTB45P1	RP11-524F11.1	RP11-110I1.13
S100A7		ZNF177	RP11-534L20.4	RP11-111F5.2
S1PR1			RP11-542K23.9	RP11-1149O23.2
SAMD11			RP11-554A11.4	RP11-119B16.2
SDC2			RP11-554A11.5	RP11-120M18.2
SDK2			RP11-561C5.7	RP11-1275H24.2
SERPINA3			RP11-562A8.4	RP11-130L8.2
SERPING1			RP11-562A8.5	RP11-137H2.6
SETSIP			RP11-563N4.1	RP11-156K13.1
SFRP2			RP11-578F21.10	RP11-169D4.1
SFTPB			RP11-589N15.2	RP11-169D4.2
SGCB			RP11-589P10.7	RP11-175I17.2
SGSH			RP11-603B24.1	RP11-177B4.1
SGTB			RP11-612B6.2	RP11-177C12.1
SLA			RP11-61K9.2	RP11-177J6.1
SLC19A2			RP11-638L3.1	RP11-214O1.2
SLC25A5P1			RP11-647K16.1	RP11-216L13.17
SLC37A3			RP11-649A18.4	RP11-218C14.8
SLC39A2			RP11-660L16.2	RP11-219D15.3
SLC44A3			RP11-661C3.2	RP11-235D19.2
SLC46A2			RP11-666A8.7	RP11-242C19.2
SLC7A2			RP11-667K14.5	RP11-242D8.3
SMAD9			RP11-680F20.12	RP11-254F19.2
SNAI1			RP11-681N23.1	RP11-259K5.2
SNORA26_9			RP11-685N10.1	RP11-265N6.1
SNORA71B			RP11-697E22.1	RP11-28H5.2
SNORA73B			RP11-6I2.3	RP11-295P9.12
SNORD15B			RP11-701H24.7	RP11-30K9.5
SNORD3B-2			RP11-720L2.3	RP11-325K4.3
snoU13_348			RP11-720L2.4	RP11-33B1.3
SPP1			RP11-727A23.4	RP11-33B1.4
SQRDL			RP11-73K9.3	RP11-362F19.1
SRPX			RP11-758P17.3	RP11-379K17.12
ST20			RP11-763B22.4	RP11-383J24.1
ST6GALNAC3			RP11-770G2.2	RP11-395N3.1
STK19P			RP11-777F6.3	RP11-395N3.2
STMND1			RP11-793H13.11	RP11-428K3.1
SUGT1P3			RP11-803B1.2	RP11-430B1.2
SUMF2			RP11-809M12.1	RP11-454P21.1
TAS2R19			RP11-817O13.6	RP11-458D21.5
TCEB2P2			RP11-83B20.1	RP11-464D20.2
TCTN2			RP11-875O11.1	RP11-488C13.1
TERC			RP11-889D3.2	RP11-492E3.2
TGM2			RP11-923I11.7	RP11-498C9.2
TLE1P1			RP11-93O14.2	RP11-498E2.9
TMED10P1			RP11-989F5.3	RP11-49I11.1
TMED5			RP13-1039J1.4	RP11-49I11.2
TMEM14D			RP13-39P12.3	RP11-4C20.4
TMEM179B			RP13-401N8.3	RP11-509E16.1
TMEM239_1			RP13-436F16.1	RP11-50C13.1
TMEM45A			RP3-342P20.2	RP11-512M8.5
TMPRSS11D			RP3-380E11.2	RP11-513I15.6
TMX2-CTNND1			RP3-406A7.5	RP11-51J9.5
TNFRSF10A			RP3-414A15.2	RP11-529E10.6
TNNT3			RP3-418A9.3	RP11-537E18.1
TREM1			RP3-467L1.6	RP11-574K11.27
TRIM61			RP3-508I15.20	RP11-578F21.9
TRMT44			RP3-508I15.22	RP11-57H14.2
TSPAN1			RP4-584D14.5	RP11-585P4.5
TUBA4A			RP4-612B18.1	RP11-613D13.8
U82695.10			RP4-655L22.4	RP11-649A18.12
UBE2CP1			RP4-671G15.2	RP11-64C1.1
UBE2QL1			RP4-678D15.1	RP11-680A11.5
USP46			RP4-683L5.1	RP11-697N18.3
VCAN			RP4-706A16.3	RP11-706O15.7
VN1R42P			RP4-740C4.9	RP11-713C5.1
WIPF1			RP5-1068B5.3	RP11-73M18.7
WT1-AS			RP5-1098D14.1	RP11-756P10.3
XXyac-YX65C7_A.3			RP5-1139B12.3	RP11-762I7.5
Y_RNA_331			RP5-1160K1.6	RP11-806H10.4
Y_RNA_587			RP5-1173I20.1	RP11-82L18.2
ZC2HC1B			RP5-894A10.2	RP11-872D17.4
ZNF385A			RP5-930J4.4	RP11-89B16.1
ZNF675			RPL22P11	RP11-92C4.6
			RPL36AP33	RP13-463N16.6
			RPL36AP43	RP3-325F22.5
			RPL7P26	RP3-368B9.2
			RPS24P7	RP3-393E18.2
			RPS26P6	RP3-428L16.2
			RPSAP4	RP3-486I3.4
			RSC1A1	RP3-511B24.5
			RSPO3	RP3-525N10.2
			RXFP1	RP4-559A3.7
			SAMD5	RP4-730K3.3
			SCARNA15_1	RP4-740C4.8
			SCML1	RP5-857K21.11
			SDF2	RP5-890O3.3
			SDF2L1	RP5-902P8.10
			SEC14L6	RPL7P32
			SEMA4D	RPS6KA3
			SEPT2P1	RPSAP58
			SERPINF1	S100A3
			SFRP1	S1PR3
			SH3PXD2B	SALL4
			SLC16A3	SAT1
			SLC16A4	SBP1
			SLC22A17	SCARA3
			SLC22A18	SCPEP1
			SLC23A2	SCUBE1
			SLC26A6	SDHDP6
			SLC2A1-AS1	SDIM1
			SLC2A6	SECISBP2L
			SLC39A14	SECTM1
			SLC39A8	SELENBP1
			SLC46A1	SEMA3A
			SLC46A3	SERF1A
			SLC5A3_1	SERINC2
			SLC5A3_2	SH2D1A
			SLC7A4	SH3BP5
			SLCO4A1	SHC3
			SMCR2	SHC4
			SMIM2-AS1	SIK1
			SMIM3	SIK2
			SNORA31_20	SLC10A6
			SNORA4_2	SLC16A6
			SNORA73_5	SLC22A4
			SNORD3A	SLC25A19
			SNORD89	SLC2A1
			SNRPGP4	SLC35G2
			SNTB1	SLC39A6
			SNTG2	SLC44A1
			SOX15	SLC47A1
			SSC5D	SLCO2A1
			ST8SIA1	SMOX
			STAT5B	SMURF1
			SUCLA2-AS1	SNAP25
			SULF2	snoU13_120
			SV2A	SOCS3
			SVILP1	SP9
			TCEB1P21	SPAG1
			TCP10L	SPAG4
			TECR	SPHK1
			TEX40	SPON1
			TGFBI	SRGN
			THAP5P1	SRPX2
			THEMIS2	SST
			TM9SF1_1	ST3GAL1
			TMED3	STAMBPL1
			TMEM176A	STAR
			TMEM176B	STC1
			TMEM205	STEAP1
			TMEM238	SVIL
			TNFSF12-TNFSF13	SYNGR1
			TPBGL	SYS1-DBNDD2
			TPI1P1	SYT9
			TPT1P3	TBC1D2B
			TPT1P4	TBX3
			TRABD2A	TFAP2C
			TRGV7	TFPI2
			TSPAN33	TGFBR3L
			U3_20	TLCD1
			UBE2L4	TLE2
			UBE2SP1	TLE3
			UNC93B7	TLE6
			UPF3AP3	TM4SF1
			USP31	TM7SF2
			WIF1	TMC1
			WRBP1	TMEM132A
			WTAP	TMEM154
			WWTR1	TMEM158
			XXbac-B135H6.15	TMEM190
			XXYLT1-AS2	TMEM255B
			Y_RNA_183	TMEM66
			Y_RNA_435	TMEM71
			Y_RNA_47	TMEM91
			Y_RNA_637	TNFAIP2
			YWHAZP3	TNFAIP3
			YWHAZP4	TNFRSF11B
			YWHAZP5	TNFSF10
			Z98256.1	TOB1
			ZCCHC17	TPCN1
			ZHX1-C8ORF76	TPST1
			ZMYM4-AS1	TPT1P6
			ZNF668_2	TRBC2
			ZRSR1	TRPC4
				TSPAN11
				TSPAN12
				TSPAN13
				TWIST1
				TWIST2
				TYMP
				U91328.20
				UBE2FP1
				UCN2
				VEGFA
				VIT
				VWA1
				WBP1LP2
				WDR86
				WDR86-AS1
				WIPI1
				WISP1
				WNT4
				WT1
				XPNPEP2
				XYLT1
				ZBTB45P2
				ZC3H12A
				ZDHHC14
				ZNF20
				ZNF709_1
				ZNF818P

## Sheet: all comparisons (down)
Down-regurated genes belonging to each compartment (a~o)
(a)	(b)	(c)	(d)	(e)	(f)	(g)	(h)	(i)	(j)	(k)	(l)	(m)	(n)	(o)
A2M-AS1	AC011330.5	AC012360.6	ABHD14A-ACY1	A2M	AC009120.5	AC005013.1	AC008746.12	AC002480.5	ABCA8	ALPK2	AC003006.7	AC006116.24	AC079807.2	AC016999.2
AADAT	AC073657.1	AC012487.2	ABI3BP	ABRACL	AC010883.5	AC005540.3	AC016700.6	AC004129.7	AC000078.5	AMZ1	AC004017.1	AC008731.1	AC090186.1	AC055723.1
AARS	AP001877.1	AC017081.1	AC003682.16	AC000032.2	ACTC1	AC005702.1	BEX5	AC004878.3	AC000123.4	AP006621.8	AC004943.1	AP000356.1	ALG1L10P	AL807752.1
ABCA10	C21orf140	AC018462.3	AC004453.8	AC002056.5	ACTG2	AC006273.7	CAPN6	AC005086.2	AC002398.9	CTA-253N17.1	AC091171.1	C18orf56	ARMC4	BEX2
ABCA11P	CTC-273B12.8	AC068134.10	AC004702.2	AC002075.4	ADAM19	AC069155.1	CD34	AC005944.2	AC003088.1	CTD-2517M22.17	AL591516.3	CTD-2207O23.11	ATF3	CASKIN1
ABCB1	CTD-2376I4.2	AC068533.7	AC005592.3	AC002454.1	AFF3	AC098848.1	CHST1	AC006042.6	AC004257.3	FAM53A	AP003419.11	GCSHP5	C11orf71	CEMP1
ABHD2	EIF3CL	AC073046.25	AC005702.3	AC003035.1	AL132768.1	AC103801.2	COL1A1	AC007098.1	AC004917.1	FAM66A	C8orf34	GJD3	C1QTNF9B-AS1	CTD-2078B5.2
AC000120.7	EPHB2	AC084219.4	AC005822.1	AC004383.3	AP000487.6	AC104698.1	COL6A3	AC007956.1	AC005041.17	HAPLN4	CHCHD2P6	LINC01117	CENPA	CYCSP39
AC002398.13	EXO1	AC090587.5	AC005943.4	AC005154.8	AP001462.6	ADAM12	DLX5	AC011484.1	AC005154.7	HCG15	CTC-260F20.3	LTB4R2_1	CSRP2	EGR1
AC002467.7	GALNT12	AC090616.2	AC006273.4	AC005498.4	ARHGAP25	ADAMTS16	DUSP6	AC012309.5	AC005498.3	HMGN2P3	CTGLF10P	OOSP1P2	CTC-296K1.4	F2RL2
AC004231.2	GINS4	AC093807.1	AC007255.8	AC005614.5	ASF1B	ADM2	ETV1	AC019205.2	AC005523.2	MT-TC	FAM157B	RP11-129K12.4	CTC-325H20.4	GREM1
AC004893.11	GOLGA6L9	AC187652.1	AC007405.6	AC005702.4	ATP10A	AK5	ETV5	AC024592.12	AC005606.15	PPIEL	FAM46C	RP11-259N19.1	CTD-3185P2.2	HSPB1P1
AC005754.7	HIST1H2AI	ACER2	AC007566.10	AC005775.2	AURKA	AL121578.2	FAM84B	AC040173.1	AC007318.5	RP11-115L11.1	FOXD1	RP11-318K12.3	DACT3	LINC01106
AC005779.2	HIST2H3D	ADAMTS6	AC007773.2	AC005884.1	AURKB	AL354933.1	HNRNPUP1	AC069200.1	AC009238.7	RP11-195E2.1	HIST1H2AD	RP11-592N21.1	DEFB109P1	MRPS17_1
AC005841.1	HMGA1P3	ADIRF	AC008155.1	AC006116.27	BUB1	ALDH1B1	HSD17B2	AC073508.1	AC009336.24	RP11-468E2.9	INHBA	RP11-603J24.17	GRIK2	NCKAP5
AC006014.7	HOXC8	ADORA1	AC009501.4	AC006273.5	C6orf132	ANO1	ISM1	AC079776.1	AC009469.1	RP11-624L4.1	LTC4S	RP11-611E13.2	KRT8	NPIPA5
AC007246.3	LPAR2	AGAP8	AC016712.2	AC006369.3	CCDC81	APCDD1L	LIF	AC079949.1	AC011290.5	RP11-64B16.2	LYPD6	RP11-631N16.2	LINC00852	NPPA
AC007283.5	MEGF6	AL355490.1	AC020571.3	AC007362.1	CCNB1	AQP1_2	LIMA1	AC090044.2	AC011737.2	RP11-809N8.5	LYPD6B	RP11-707G14.1	LINC00941	PITX2
AC008753.3	OIP5	AL627309.1	AC025171.1	AC007620.3	CCNB2	ASNS	LIMCH1	AC090519.7	AC012442.6	TIPARP-AS1	MKX	RP11-73M18.9	LINC01133	PNMAL1
AC009120.6	PGM5	ANXA2R	AC061975.1	AC007879.4	CDH24	ATP8B1	LPHN2	AC100791.1	AC015987.2		MMP23A	RP3-337H4.6	MIR181A2HG	PRPH2
AC009234.1	PITX1	AP003041.1	AC068620.1	AC007879.7	CENPF	BAI2	MIR3648	AC104841.1	AC018638.1		PLN	RP4-593H12.1	MMP23B	PRSS35
AC015849.19	RP11-134G8.8	APITD1-CORT	AC072062.1	AC007969.5	COL13A1	BDNF	MT-TY	AC108463.1	AC021224.1		RP11-134G8.6	SLC7A5P2	MSC	RCOR2
AC017002.2	RP11-173D3.1	ARPC3P1	AC073130.3	AC008088.4	CTC-550B14.7	BGN	MTHFD1L	AC112229.4	AC022400.1		RP11-214N9.1	SUGCT	MXRA5P1	RIMS3
AC020922.1	RP11-178F10.1	ARTN	AC087393.1	AC008592.3	DIAPH3	BMP6	MYO1B	AC114494.1	AC026202.1		RP11-339B21.15	TMEFF1	MYBL2	RNASEK-C17orf49
AC022400.2	RP11-316E14.6	AS3MT	AC093388.3	AC008746.5	DOCK9-AS2	BRINP1	NME2	AC114546.1	AC090519.4		RP11-435O5.4		NTF3	RP11-1415C14.4
AC073063.10	RP11-345P4.6	ASCL3	AC093677.1	AC008752.1	DYX1C1-CCPG1	BUB1B	OCIAD2	AC114730.8	AC092614.2		RP11-49C24.1		NUDT10	RP11-16F15.2
AC074363.1	RP11-385F5.4	B4GALNT4	AC097658.1	AC009060.1	ELFN2	C17orf107	OLFM2	AC119673.1	AC106786.1		RP11-527J8.1		OLFML2A	RP11-264F23.1
AC090954.5	RP11-430G17.3	BCDIN3D-AS1	AC108463.2	AC009107.1	FAM64A	C1orf198	POU2F2	AC123886.2	AC135178.1		RP11-613M10.6		PKMYT1	RP11-44N22.3
AC092811.1	RP11-438J1.1	C17orf100	AC108488.4	AC009473.1	FHDC1	C1QTNF7	PPM1E	AC139452.2	ADCY4		RP11-672L10.6		RAD54L	RP11-498P14.3
AC092835.2	RP11-68I3.4	C1QTNF4	AC109333.10	AC009960.3	FOXS1	C3orf80	PYCR1	AC226150.4	AF064858.11		RP11-760H22.2		RMRP	RP11-504P24.4
AC093620.5	RP11-849H4.4	C8G	AC114776.1	AC010723.2	GLI1	CALB2	RNU6ATAC	ADAMTS14	AK4P3		RP11-923I11.5		RN7SK	RP11-574F21.2
AC097381.1	RP11-863P13.3	CALM2P1	AC115618.1	AC010970.2	GTSE1	CCDC80	RP1-159A19.3	ADORA2A	AL136419.6		SHROOM3		RNA5-8SP6	RP3-465N24.5
AC105020.1	RP11-867G23.4	CD37	AC144652.1	AC012358.7	IL34	CD200	RP11-1280N14.3	AGBL5-AS1	AL353671.2		SLC25A36P1		RP11-111F5.5	RP4-597N16.4
AC108479.2	RP5-1021I20.4	CFB_2	ACOT7	AC012442.5	IQCJ-SCHIP1	CDH3	RP11-274B21.8	AL353662.3	AL591516.5				RP11-120B7.1	RPL7P9
AC109925.1	RP5-1165K10.2	CFI	ACTB	AC013283.1	IQGAP3	CDH6	RP11-3G21.1	AL353671.4	ANKHD1-EIF4EBP3				RP11-124N14.3	RPS26P31
AC125232.1	RPL18AP7	CGA	ACTBP2	AC013437.7	KB-1572G7.2	CDHR1	RP11-546K22.3	AL357515.1	ANKRD2				RP11-159F24.6	RPS3AP6
AC135048.1	SLC38A5	COX6A1P2	ACTG1P10	AC015691.13	KLHL35	CELF6_2	RP11-676J12.8	AL450992.2	AP000275.65				RP11-219C20.3	ZNF747_1
ACOT1	ZBED6CL	CSRNP3	ACTR3	AC016700.5	KRT19	CHAC1	RP11-799M12.2	AL590325.1	AP000347.2				RP11-221N13.3
ACP5		CTA-384D8.36	ADAMTS17	AC016708.2	LMO7	CLIC3	RP11-79M19.2	AL590708.2	AP001412.1				RP11-277L2.3
ACRC		CTAGE4	AF131217.1	AC016739.2	NAV3	CNN1	RP11-79P5.2	ALPL	APLP1				RP11-347C18.5
ACSS1		CTB-129P6.4	AGMAT	AC017104.6	NEIL3	CNTN5	RP11-893F2.6	AMIGO2	ARL4D				RP11-383H13.1
ACTN1		CTC-246B18.8	AK8	AC018867.2	NPAS1	COL12A1	SAMD12	ANGPT2	ASPHD2				RP11-385F5.5
ACTR1B		CTC-366B18.4	AKR1E2	AC019349.5	NUSAP1	COL8A2	SCARNA9	AP000442.1	ASS1				RP11-438L19.1
ACVRL1		CTC-492K19.4	AL121753.1	AC046143.3	PFN1P1	CSF2RB	SH3BP1	AP000662.4	BHLHE40-AS1				RP11-474P2.4
AD000090.2		CTC-498J12.1	AL121761.2	AC068499.10	PTTG1	CTB-96E2.3	SLIT3	AP001427.1	BMS1P5				RP11-539I5.1
AD000671.6		CTC-573M9.1	AL161772.1	AC079305.10	RASGRF2	CTD-2017C7.2	SNORA50_2	AP001471.1	BX842568.2				RP11-635L1.3
AD000684.2		CTC-786C10.1	AL163953.3	AC079354.6	RGMB	CTD-2554C21.1	TENM4	ARL5AP3	C1orf134				RP13-766D20.2
ADAM11		CTD-2083E4.6	AL590762.6	AC079780.3	RNU1-36P	CTD-3105H18.18	WNT2	ARL5B-AS1	C5orf46				RPL24P8
ADAMTS12		CTD-2085J24.4	AL590822.2	AC079922.3	RP1-159G19.1	CTGF	ZSWIM4	ARSI	C8orf4				RPL3P4
ADAMTS19		CTD-2173L22.4	ALDH5A1	AC083862.1	RP11-135L13.4	DES		ATP5G2P1	CABYR				RPPH1
ADCY10P1		CTD-2203K17.1	ALG1L9P	AC084125.3	RP11-152F13.7	DIRC3		ATP6C	CACNA2D3				SIGLEC15
AF001548.5		CTD-2248H3.1	AMOTL2	AC087163.2	RP11-247C2.2	DKK2		ATP6V1G2-DDX39B	CBY3				SLC20A2
AGAP2		CTD-2256P15.1	ANKRD28	AC090954.1	RP11-253M7.1	DLGAP5		BMS1P16	CCDC18				SNHG8
AGBL5-IT1		CTD-2260A17.1	ANO6	AC092299.7	RP11-677M14.5	DPYSL3		BRD2-IT1	CCL11				SOX8
AGPAT9		CTD-2270L9.4	ANXA2	AC092301.3	RPS15AP10	DSP		BTF3P7	CDA				SYNPO
AHRR		CTD-2349P21.9	AOC3	AC093162.3	RPSAP14	DUSP2		C10orf105	CDKN2A				THBS1
AKNA		CTD-2366F13.2	AP000695.6	AC093495.4	SHCBP1	DYSF		C4A	CDX1				TMED10P2
AL034548.1		CTD-2540M10.1	AP001266.1	AC093616.4	SKA3	E2F7		C4B	CEBPA-AS1_2				TMPO-AS1
AL133458.1		CTD-2541M15.1	AP005482.1	AC093734.1	SPC24	EGR2		CADM4	CIRBP-AS1				TNC
AL137059.1		CTD-2547E10.3	ARHGAP42	AC097359.1	SPC25	EIF4EBP1		CALY	CNN2P4				TNFRSF12A
AL139099.1		CTD-3128G10.6	ARMC9	AC097382.1	STARD4-AS1	EVA1A		CD55	COX5BP6				ZNF788_1
ALX1		DDX39B-AS1	ASPN	AC100830.4	TRAC	EXTL1		CDKN2B	CSTA
AMER1		DLL3	ATP10D	AC100830.5	UBE2C	EZH2		CHCHD4P3	CTBP2P1
AMT		DMRTA1	ATP1A3	AC104653.1	ZNF709_2	F2RL1		CLEC4A	CTBP2P4
AMZ2P1		FAM203B	ATP5F1P5	AC105316.1		FAM196B		CLSTN3	CTC-250I14.6
ANGPTL4		FGF14-AS2	ATRIP	AC106869.2		FGF1		CMP21-97G8.1	CTC-301O7.4
ANKRD10-IT1		GPR173	AVEN	AC112721.1		FIBIN		COL10A1	CTC-308K20.4
ANKRD18EP		GSC	BCAS4	AC112721.2		FRMD4A		COL15A1	CTC-471J1.2
ANKRD34A		HAS3	BFSP1	AC122129.1		FRY		COLEC12	CTC-490E21.10
ANXA2P1		HIATL2	BIVM	AC124789.1		FZD7		COMP	CTD-2021A8.3
AOC2		HIGD1AP14	BMP3	AC139085.2		GBP4		COX5BP7	CTD-2031P19.4
AP000580.1		HNRNPA1P16	BMS1P11	AC140481.1		GDF6		CR381653.1	CTD-2207P18.2
AP001372.2		HNRNPCP7	BTF3L4P2	AC140912.1		GPR1		CRLF1	CTD-2270N23.1
ARHGAP22		HOXA4	C11orf35	AC159540.1		HAS2		CTB-31O20.6	CTD-2319I12.1
ARHGAP33		IFNA20P	C12orf45	ACE_1		HBEGF		CTB-40H15.4	CTD-2530N21.4
ARHGAP5-AS1		KAZALD1	C14orf80	ACSL5		HCN1		CTB-63M22.1	CTD-2531D15.5
ARHGEF10		LINC00106	C15orf41	ACTA2		HMCN1		CTC-499B15.4	CTD-2541J13.2
ARID5A		LINC00460	C15orf61	ACTA2-AS1		HRK		CTC-559E9.4	CTD-2583A14.11
ARSEP1		LINC00623	C18orf54	ACTG1		HTR1D		CTC-756D1.1	CTD-3099C6.11
ASAP2		LRRC61	C19orf40	ACTN4		HUNK		CTD-2002J20.1	CTD-3107M8.2
ASIC3		LUZP2	C1orf233	ADPRH		IFNWP19		CTD-2007H13.3	CTSV
ATG14		MEF2BNB-MEF2B	C1QTNF5	ADPRHL1		IGDCC4		CTD-2012K14.6	CYCSP24
ATP11C		MIR1302-9	C2orf66	ADRA1B		IGFBP5		CTD-2012K14.7	DEF6
ATP5G1P4		MIR4461_2	C6orf163	ADRA1D		IL32		CTD-2083E4.5	DNAJC3-AS1
ATP6V0E2-AS1		MMP27	C8orf47	ADRA2A		INA		CTD-2154B17.4	EDN1
ATXN7L2		MORF4L1P1	CACNG6	AE000662.93		INHBE		CTD-2192J16.22	ENPP5
BACE2		NBPF16	CALD1	AF186192.6		ISLR2		CTD-2245F17.2	EPCAM
BCKDHA		NDUFA7_2	CASC18	AFAP1L2		ITGA7		CTD-2287O16.1	FAM20A
BCL2L12		NEDD8-MDP1	CCDC109B	AGT		ITIH3		CTD-2349B8.1	FAM85B
BGLAP		NNAT	CCDC122	AHNAK		KB-1410C5.2		CTD-2349P21.1	FKBP9L
BHLHE40		NPM1P24	CCDC74B	AJUBA		KCNB2		CTD-2529P6.3	FMO4
BID		NSG1	CCL5	AKAP12		KCND3		CTD-2561J22.3	FOXE1
BTN3A1		PCAT7	CD3EAP	AKAP2		KCNG1		CTD-2589M5.4	FTH1P19
BTN3A3		PCDHB12	CD81-AS1	AKAP5		KCNH1		CTD-2619J13.16	GALNT16
C10orf54		PDE3A	CDC42P6	AL132709.5		KCNMB2		CTD-2639E6.4	GAPDHP1
C11orf31		PLEK2	CDKL1	AL132709.8		KCNN2		CTD-3099C6.7	GAPDHP45
C12orf66		POC1B-GALNT4	CEBPA-AS1_1	AL353662.2		KIF18B		CTD-3195I5.5	GAPDHP59
C16orf45		PPIAP2	CECR1	AL391380.1		KIF20A		CYFIP2	GATSL1
C16orf59		PSPHP1	CEP72	AL392111.1		KIRREL3		CYP17A1-AS1	GHRLOS
C17orf70		PTGER1	CHAF1B	AL441883.1		KLF2		CYTL1	GMIP
C19orf48		PTGES3P2	CHRNA9	AL583842.3		KRT17		DIO2	GMPPB
C19orf73		RGPD1	CITED2	AL590639.1		KRT18		DIRAS3	GPAA1P1
C1orf112		RIMBP3C	CITF22-92A6.1	AL672183.2		KRTAP1-5		DPYD-IT1	GRK6P1
C1orf174		RN7SL190P	CMBL	AL772307.1		KRTAP20-2		DPYSL4	HERC2P7
C20orf196		RN7SL470P	CNKSR2	ALDH1L2		LBH		EIF5AP4	HIST1H4J
C21orf91		RN7SL602P	COQ3	ANAPC15		LFNG		ENC1	HIST2H2BA
C5orf34		RP1-170O19.14	COTL1	ANK2		LINC00643		ENSAP2	HNRNPA1P25
C6orf141		RP11-105N14.1	CRIP2	ANKRD1		LINC00853		EPB41	HNRNPCP1
C9orf24		RP11-10C24.3	CRYAB	ANKRD13A		LOXL2		EPYC	hsa-mir-1199
C9orf40		RP11-10N23.2	CST1	ANKRD36B		LYPD1		ETV4	ICAM1
CABLES1		RP11-110I1.6	CTA-14H9.5	ANLN		MAP3K7CL		F13A1	ICOSLG
CACNA1C		RP11-1151B14.4	CTB-25B13.6	ANO4		2023-03-04		FAIM3	KB-1440D3.13
CACNA2D1		RP11-11C20.3	CTB-75G16.3	ANXA3		MB21D2		FAM150A	KB-1836B5.1
CAHM		RP11-122K13.12	CTB-88F18.3	AP000295.9		MBOAT1		FAM156A	KCTD14
CARS		RP11-13N13.2	CTC-260E6.10	AP000320.6		MGAT5		FAM27B	LAMA4
CCDC101		RP11-159N11.4	CTC-332L22.1	AP000347.4		MMP24		FAM43A	LINC00896
CCDC121		RP11-162O12.2	CTC-441N14.1	AP000349.1		MXRA5		FAM84A	LINC01160
CCDC14		RP11-178L8.4	CTC-444N24.6	AP000695.4		NBPF2P		FGF9	LIPT2
CCDC146		RP11-195B17.1	CTC-444N24.8	AP001024.1		NDUFA4L2		FHOD3	LL21NC02-1C16.1
CCDC147		RP11-225H22.4	CTC-459F4.6	AP001347.6		NEFL		FJX1	LL22NC03-N14H11.1
CCDC28B		RP11-227D13.1	CTC-510F12.2	AP1M2		NEFM		FLJ20373	LPPR3
CCDC8		RP11-235C23.5	CTC-542B22.2	APBA1		NPBWR1		FNDC1	MDFI
CCND2		RP11-241F15.9	CTC-756D1.3	APBB2		NREP		FOLH1	METTL21C
CCNJL		RP11-254B13.1	CTD-2033A16.1	APOBEC3B		NTM		GALNT18	MMP7
CD109		RP11-256I23.2	CTD-2196E14.4	APOL1		NXPH4		GALNT5	NPIPA7_3
CD163L1		RP11-271C24.2	CTD-2235H24.2	APOL2		PADI2		GFRA1	NPM1P6
CDC25A		RP11-285F16.1	CTD-2330J20.1	APOL6		PALM2-AKAP2		GLUD1P6	NUDT6
CDC42EP5		RP11-296K13.4	CTD-2514C3.1	ARHGAP1		PCDH10		GPR3	ODF2-AS1
CDCA3		RP11-2H3.6	CTD-2529O21.1	ARHGAP10		PCK2		GRPEL2-AS1	PARD3-AS1
CDH5		RP11-303E16.8	CTD-2571L23.6	ARHGAP11A		PHGDH		GS1-184P14.2	PCYT1B
CELF6_1		RP11-307L14.1	CTD-2589H19.6	ARHGAP18		PLGLB2		GS1-388B5.1	PEBP1P2
CFB_1		RP11-309L24.4	CTD-2666L21.3	ARHGAP19		PLXDC1		H19	PMS2P5
CHDH		RP11-30K9.5	CTD-3214H19.4	ARHGAP23		PODN		H2AFB2	PPIAL4G
CHODL		RP11-311P8.2	CYS1	ARHGAP23P1		POSTN		H2BFXP	PRKAR1B
CIT		RP11-31F15.2	DAAM1	ARHGAP26		PPP1R3C		H3F3BP1	QRFP
CLDN11		RP11-325K4.3	DACT1	ARHGAP31		PRR15		HDAC11-AS1	RASL12
CLEC18A		RP11-34P13.14	DBNDD2	ARHGAP6		PRR5L		HIST1H2BO	RGCC
CNGA1		RP11-350N15.4	DDX11L2	ARHGDIB		PRSS12		HIST1H3C	RN7SL181P
CNIH3		RP11-351D16.3	DDX60	ARHGEF34P		PSAT1		HIST2H2BC	RN7SL608P
CNN3		RP11-378A13.2	DDX60L	ARL15		PTCHD4		HMGN2P9	RP1-178F15.4
CNTFR		RP11-380G5.3	DISP2	ARL4C		RAB3B		HOXC-AS2	RP1-199J3.5
COL14A1		RP11-391L3.1	DKK1	ARL9		RARRES2		HR	RP1-22N22.1
COL16A1		RP11-397O8.7	DMTN	ASB12		RASGRP1		IER3	RP1-43E13.2
COL26A1		RP11-399K21.13	DNPH1	ASB3		RASGRP3		IFNA11P	RP11-103G8.2
COL27A1		RP11-3D4.2	DOPEY2	ASPM		RASSF2		IL6	RP11-1167A19.2
COL6A2		RP11-3D4.3	DPH6-AS1	ATAD2		RGMB-AS1		KAL1	RP11-118K6.3
COL6A6		RP11-457M11.2	DSTN	ATAD5		RGS4		KRTAP2-1	RP11-128A17.1
COPG2		RP11-465N4.5	DSTNP1	ATP1B1		RNU4-1		KSR1P1	RP11-1293J14.1
CORO2B		RP11-46J23.1	EEF1A1P13	ATP2B1		RNVU1-14		LBX2	RP11-130F10.1
CORT		RP11-474O21.5	EFEMP1	B3GALNT1		RP11-23E19.2		LDLRAD2	RP11-157G21.2
CRABP2		RP11-496I2.5	EFHD1	B3GALT1		RP11-281O15.7		LIMS1	RP11-159D12.5
CRIP1_1		RP11-498C9.2	EGLN3	B3GALT2		RP11-299J3.8		LIMS3_2	RP11-166B2.7
CRYGS		RP11-50D9.1	ELL3	B3GALTL		RP11-313P13.5		LIMS3L	RP11-166O4.5
CSNK2B-LY6G5B-1181		RP11-535M15.1	EMP1	B4GALT6		RP11-355I22.7		LINC00328-2P	RP11-167N5.5
CST6		RP11-554I8.2	ENPP7P2	BAIAP2L1		RP11-424C20.2		LMNB1	RP11-176H8.1
CTA-313A17.3		RP11-554J4.1	ERBB2	BBC3		RP11-524O24.2		LRRC32	RP11-180P8.1
CTA-963H5.5		RP11-571M6.18	ERICH2	BCAT1		RP11-527N22.2		LUM	RP11-190C22.8
CTAGE8		RP11-65J3.15	FAM132A	BCL2L2-PABPN1		RP11-554D15.1		MED28P3	RP11-212P7.1
CTB-113P19.3		RP11-664D7.4	FAM157A	BEND3P3		RP11-572C15.6		MEIS1-AS3	RP11-23F23.2
CTB-25B13.13		RP11-666A1.3	FAM21D	BEND6		RP11-58A12.3		MEX3A	RP11-24B19.4
CTB-60B18.10		RP11-686D22.4	FAM24B	BHLHE41		RP11-626H12.1		MFAP5	RP11-256L11.3
CTC-260E6.2		RP11-686D22.8	FAM26E	BIRC5		RP11-641D5.1		MIAT	RP11-25I15.1
CTC-297N7.9		RP11-70P17.1	FAM66B	BLM		RP11-65J3.1		MIR3615_1	RP11-26J3.3
CTC-429L19.3		RP11-724O16.1	FAM86FP	BLOC1S5-TXNDC5		RP11-674N23.1		MIR590	RP11-288I21.1
CTC-429P9.4		RP11-732M18.3	FAT4	BMPR1B		RP11-712L6.5		MMP10	RP11-296O14.3
CTC-429P9.5		RP11-770J1.3	FAXC	BOK		RP11-876N24.5		MMP12	RP11-298I3.4
CTC-487M23.7		RP11-785H5.1	FBF1	BOP1		RP11-95I16.4		MMP3	RP11-29B2.5
CTC-564N23.2		RP11-799B12.4	FBLN7	BRCA1		RP13-608F4.5		MSI1	RP11-303E16.2
CTD-2124B8.2		RP11-803B1.8	FERMT2	BRIP1		RPL29P24		MUC1	RP11-304L19.11
CTD-2192J16.15		RP11-80I15.4	FES	BTF3L4P1		RPL32P29		MYLPF	RP11-305E17.6
CTD-2218G20.1		RP11-848P1.5	FGF14	C10orf111		RPS27AP2		NACAP3	RP11-319G9.5
CTD-2267D19.6		RP11-849F2.7	FRAS1	C11orf82		RUNX1		NDNF	RP11-327P2.5
CTD-2286N8.2		RP11-869B15.1	FSTL3	C11orf87		SBF2-AS1		NDUFB8_2	RP11-334E6.12
CTD-2298J14.2		RP11-885B4.1	FTH1P12	C12orf75		SCUBE3		NKD2	RP11-337C18.10
CTD-2410N18.5		RP11-893F2.9	FUOM	C14orf28		SCXA		NNMT	RP11-339B21.11
CTD-2554C21.3		RP11-968A15.2	FZD1	C16orf74		SEL1L3		OLFML1	RP11-339B21.13
CTD-2575K13.6		RP11-993B23.3	GLUD1P2	C16orf98		SEMA3D		OR7E154P	RP11-347C12.10
CTD-2619J13.9		RP13-1032I1.7	GLYATL2	C17orf53		SERPINB7		PDE1C	RP11-352G9.1
CTD-2620I22.7		RP13-401N8.1	GOLGA8Q	C1orf115		SERPINE2		PICK1	RP11-386G11.10
CTD-2623N2.3		RP3-423B22.5	GPC4	C1orf51		SERTAD4		PKP2	RP11-395C3.1
CTD-3093M3.1		RP3-476K8.4	GPR17	C1QTNF9B		SERTAD4-AS1		PLAT	RP11-396F22.1
CTD-3138B18.6		RP3-508I15.19	GPR27	C21orf58		SFRP4		PLCH1	RP11-3L8.3
CTD-3148I10.15		RP3-508I15.21	GRASP	C2orf27A		SGCD		PMEPA1	RP11-400F19.8
CTD-3234P18.2		RP3-511B24.5	GSG1	C5		SGK223		RBMXP4	RP11-417E7.1
CXCL16		RP4-607I7.1	H2BFS	C5orf28		SLC1A4		RBP7	RP11-425L10.1
DACH1		RP4-669L17.1	HES4	C6orf48		SLC6A9		RCAN1	RP11-432I5.8
DDB2		RP4-791M13.3	HIP1R	C8orf58		SLC7A3		RGS16	RP11-432J22.2
DDX43		RP4-800G7.1	HIST1H3H	CACNB1		SLC7A5		RN7SL119P	RP11-45M22.4
DHFR		RP5-1125A11.1	HIST2H2AC	CACNG4		SMCO4		RN7SL192P	RP11-468E2.5
DHRS11		RP5-894A10.2	HIST2H2BB	CADM1		SORCS2		RN7SL209P	RP11-474G23.3
DHX35		RP6-206I17.3	HLA-AS1	CADPS2		ST8SIA4		RN7SL268P	RP11-480D4.6
DIEXF		RPL17P26	HMGA1P2	CALM2		STMN3		RN7SL312P	RP11-480I12.9
DISC1		RPL23P2	HMGB3P22	CAMK1D		SULF1		RN7SL431P	RP11-498P14.5
DLC1		RPS3AP26	HNRNPA1P10	CAMK2N2		SYTL5		RN7SL490P	RP11-506M12.1
DNM1P35		RTN4RL2	HNRNPA1P48	CAMK4		TIMM23B		RN7SL532P	RP11-545M17.3
DNM3OS		SBP1	HNRNPCP2	CAP2		TMEM130		RN7SL590P	RP11-552M11.8
DNMBP		SCARNA12	HOXB7	CAPN2		TNFRSF19		RN7SL682P	RP11-619A14.3
DOCK1		SDHDP6	HSPB2-C11orf52	CARD10		TNFSF18		RN7SL690P	RP11-678G14.2
DOCK10		SEC16B	HSPG2	CASC5		TNFSF4		RN7SL708P	RP11-680A11.5
DOCK2		SEMA3B-AS1	IGSF10	CAV1		TNNT2		RN7SL80P	RP11-686D22.3
DOK3		SIX4	IL17D	CAV2		TOP2A		RNU1-28P	RP11-688G15.3
DOK5		SLC12A8	ITGA8	CBLN2		TP53I3		RNY3	RP11-727F15.11
DRAM1		SLC25A30-AS1	ITIH4	CBS		TPD52L1		RP1-111C20.4	RP11-732A19.5
DTWD2		SLC7A11	KALRN	CCDC3		TRIB3		RP1-140K8.2	RP11-78A19.3
DTX4		SMARCA5-AS1	KANK1	CCDC74A		TSPAN2		RP1-257A7.5	RP11-793H13.11
DUSP14		SMIM1	KANSL1-AS1	CCIN		TUBB2B		RP1-315G1.3	RP11-809M12.1
EDNRA		SMIM2-AS1	KCNH6	CCNA1		UHRF1		RP1-34B20.4	RP11-810K23.9
EEF1B2P3		SMIM3	KDM4D	CCNA2		UNC5B		RP1-45C12.1	RP11-817J15.3
EEPD1		SMURF2P1	KIAA1462	CCNB1IP1		WFDC1		RP1-92O14.6	RP11-889L3.1
EFNB2		SNAI1	KIF13B	CCND1		WNT11		RP11-104G3.2	RP11-92C4.6
EFNB3		SNX18P23	KIF24	CCND2-AS1				RP11-1079K10.4	RP11-932O9.8
EGF		STMND1	KLF6	CCNE2				RP11-108K14.8	RP11-967K21.1
EHBP1L1		SULT1A3	KLHDC9	CD27-AS1				RP11-1096G20.5	RP11-977B10.2
EIF3FP1		SYCE1L	LDHAP2	CD44				RP11-109A6.3	RP11-97I14.1
EIF3FP3		SYN1	LEF1	CDC20				RP11-109N23.4	RP11-999E24.3
EMX2		TBX18	LINC00346	CDC25C				RP11-110I1.13	RP13-20L14.6
EPB41L4A-AS2		TCEB1P19	LINC00467	CDC42EP1				RP11-1134I14.4	RP13-228J13.1
EPHA2		TMEM176B	LINC00629	CDC42EP3				RP11-1191J2.5	RP3-337H4.8
EPHB3		TMEM182	LINC00674	CDC6				RP11-124D2.7	RP3-522D1.1
ESPL1		TMEM2	LINC00965	CDCA2				RP11-130C6.1	RP3-522P13.1
ETHE1		TMSB4XP4	LL0XNC01-240C2.1	CDCA5				RP11-135A1.2	RP3-525L6.2
ETNK2		TNFRSF11B	LMOD1	CDCA7				RP11-13P5.2	RP4-613B23.1
ETS1		TPTE2P5	LRRC20	CDCA8				RP11-143J12.2	RP5-1024G6.8
EVC		TREX2	LRRC29	CDH10				RP11-147I3.1	RP5-1160K1.6
EVL		TRPV1	LYRM1	CDH2				RP11-148B18.3	RP5-827C21.4
EXOSC5		U91328.20	MAB21L1	CDH4				RP11-152P17.1	RP5-886K2.3
EXT1		USP32P3	MAFB	CDK1				RP11-157L3.5	RP6-206I17.1
F2R		VN1R83P	MAP1B	CDK15				RP11-158M2.4	RPL10AP2
FAF1		WNT4	MAP2	CDK6				RP11-15A1.2	RPL17P50
FAM117B		XXbac-B562F10.11	MAP3K6	CDKL5				RP11-168P13.1	RPL26P30
FAM133A		ZBTB45P2	MAP6	CDKN3				RP11-16D22.2	RPL32P34
FAM149A		ZNF296	MAPK15	CDT1				RP11-175B9.3	RPL7AP6
FAM167B		ZNF818P	MARVELD2	CEBPG				RP11-177G23.2	RPS2P46
FAM169A			MCAM	CENPE				RP11-179D22.1	RPS2P5
FAM181B			MET	CENPH				RP11-188P20.3	RPS3AP5
FAM188B			MFI2-AS1	CENPI				RP11-206L10.5	RPSAP9
FAM231D			MGP	CENPK				RP11-20J15.3	S100A1
FAM3C2			MIR145	CENPL				RP11-211G23.2	SCG5
FANCA			MIR4426	CENPM				RP11-211G3.2	SENCR
FANCG			MIR497HG	CENPU				RP11-219D15.3	SERPINB9
FAT1			MITF	CENPW				RP11-227G15.3	SLC16A6
FBN2			MSL3P1	CEP55				RP11-229P13.20	SLC29A4
FBXO34			MTFR2	CEP78				RP11-229P13.23	SLX1A
FBXO5			MTND1P30	CERKL				RP11-22P6.3	SNORD3A
FCHSD2			MYL12B	CERS1				RP11-245C17.2	SRP9P1
FDXR			MYO6	CHAF1A				RP11-245J9.6	SSSCA1-AS1
FGFBP3			NACAD	CHN1				RP11-247A12.7	ST13P6
FGFR1			NCOA2	CHRM2				RP11-250B2.6	TMEM169
FHL2			NRL	CHTF18				RP11-263K19.6	TPT1P4
FHOD1			NUDT4	CICP16				RP11-26H16.1	TRIL
FLI1			NUTM2B	CKAP2				RP11-279O9.4	TVP23C-CDRT4
FRMD6			OPRL1	CKAP2L				RP11-297C4.3	UCN
FTCDNL1			OR2A1	CKLF-CMTM1				RP11-2C24.4	USP32P2
GAS5			OR2W3	CKS1B_1				RP11-313D6.3	VSTM2L
GAS6-AS2			OR7E36P	CLDN1				RP11-317B17.3	XXbac-B135H6.15
GATA6-AS1			OSBPL10	CLDN6				RP11-318E3.4	XXbac-BPGBPG55C20.1
GBP3			OTUB2	CLEC14A				RP11-322E11.6	XXcos-LUCA11.4
GBP7			OXCT1	CLN6				RP11-324E6.9	ZHX1-C8ORF76
GDF15			PAQR4	CLSPN				RP11-326C3.7	ZNF559-ZNF177
GGCT			PASK	CMAHP				RP11-333E13.2	ZNF711
GJA1			PCMTD1P2	CNN2				RP11-344B2.2	ZSCAN1
GNB3			PDCL3	CNN2P2				RP11-346C20.4
GNL3LP1			PDLIM1	CNTN1				RP11-349N19.2
GNPTAB			PDZRN3-AS1	CNTN3				RP11-353K11.1
GNRH1			PEA15	COBLL1				RP11-362J17.1
GPC1			PFN1P7	COL11A1				RP11-373E16.4
GPER1			PITPNM2	COL21A1				RP11-373L24.1
GPR143			PKMP3	COL4A1				RP11-379K17.12
GPR39			PLEKHA6	COL5A3				RP11-390K5.6
GPRC5A			PLEKHF2	COL6A1				RP11-39E3.3
GPSM3			PLEKHH2	CORIN				RP11-403I13.10
GREM2			PLGLB1	CPA4				RP11-406H23.2
GRIA3			PLP2	CPEB2				RP11-415J8.7
GRIP1			PLXDC2	CPNE7				RP11-416K24.2
GS1-393G12.12			PMS2P2	CREB3L1				RP11-426C22.4
GS1-393G12.13			PPDPF	CRIM1				RP11-42O15.3
GTDC1			PPFIBP1	CSPG4				RP11-435P24.2
GUCY1A3			PPIH	CTA-223H9.9				RP11-443B20.1
GUCY1B3			PPL	CTB-109A12.1				RP11-447L10.1
GUSBP4			PRKD1	CTB-133G6.2				RP11-452G18.1
GUSBP9			PRUNE2	CTB-13F3.1				RP11-452K12.4
GYPE			PTGES3L-AARSD1	CTB-33G10.11				RP11-458N5.1
HADH			PTPN21	CTB-39G8.3				RP11-469A15.2
HCG16			PUS7	CTB-60E11.9				RP11-46I8.3
HCG17			RASAL2-AS1	CTC-338M12.1				RP11-471B22.2
HEBP1			RENBP	CTC-350I8.1				RP11-478C6.4
HENMT1			RGS7BP	CTC-353G13.1				RP11-480D4.2
HERC5			RGS9	CTC-360G5.8				RP11-488C13.1
HES1			RHEBP2	CTC-367J11.1				RP11-503P10.1
HIRIP3			RHOQP2	CTC-378H22.1				RP11-509J21.1
HIST1H2BH			RN7SKP150	CTC-428G20.6				RP11-512M8.5
HIST2H2BD			RN7SL525P	CTC-429P9.1				RP11-513M16.7
HOXA10			RN7SL75P	CTC-471J1.10				RP11-513M16.8
HOXC-AS1			RNF125	CTC-479C5.17				RP11-51B23.3
HOXD-AS1			RNF138	CTC-490E21.12				RP11-51F16.8
HOXD3			RNU1-68P	CTD-2036P10.3				RP11-526H11.1
HSPE1-MOB4			RP1-130H16.18	CTD-2054N24.2				RP11-530C5.1
HTR7P1			RP1-150O5.3	CTD-2061E19.1				RP11-531A24.3
IER2			RP1-170O19.23	CTD-2132N18.2				RP11-542C16.2
IFFO2			RP1-313I6.12	CTD-2154I11.2				RP11-548P2.2
IGF2BP3			RP1-40E16.12	CTD-2196E14.5				RP11-563E2.2
IL18BP			RP11-1000B6.3	CTD-2201E9.4				RP11-563N4.1
IL27RA			RP11-106M3.2	CTD-2228K2.1				RP11-565P22.6
IMPDH2			RP11-122G18.7	CTD-2228K2.7				RP11-571I18.4
INPP5J			RP11-127B20.3	CTD-2245F17.3				RP11-589P10.7
ITM2A			RP11-1391J7.1	CTD-2245F17.6				RP11-599B13.7
JAM2			RP11-14P20.1	CTD-2269F5.1				RP11-603J24.7
JARID2-AS1			RP11-155G14.6	CTD-2319I12.4				RP11-618K13.2
JMJD1C-AS1			RP11-158M2.3	CTD-2319I12.5				RP11-62F24.2
KAZN			RP11-163E9.2	CTD-2320B12.2				RP11-661O13.1
KB-1125A3.11			RP11-167P11.2	CTD-2328D6.1				RP11-676M6.1
KCNE2			RP11-168A11.4	CTD-2334D19.1				RP11-696F12.1
KCTD15			RP11-170M17.2	CTD-2376I4.1				RP11-701H24.7
KCTD16			RP11-181G12.2	CTD-2524L6.3				RP11-720L2.4
KDM1B			RP11-20O24.4	CTD-2530H12.4				RP11-74C1.2
KIAA0355			RP11-213H15.4	CTD-2538G9.5				RP11-755F10.1
KIAA0754			RP11-216B9.6	CTD-2545G14.7				RP11-757G14.3
KIAA1598			RP11-234N17.1	CTD-2589O24.1				RP11-761N21.2
KIAA1683			RP11-247A12.2	CTD-3035D6.1				RP11-762I7.5
KIF26A			RP11-27I1.4	CTD-3074O7.11				RP11-763B22.4
KLF11			RP11-283G6.3	CTD-3088G3.4				RP11-767N6.2
KLF16			RP11-293A21.1	CTD-3099C6.5				RP11-770G2.2
KLF17P2			RP11-295M18.2	CTD-3252C9.2				RP11-783K16.5
KLHL5			RP11-295P9.8	CTNNAL1				RP11-79P5.9
KRBOX1_1			RP11-304L19.3	CTSLP2				RP11-804H8.6
LA16c-316G12.2			RP11-307C12.12	CUEDC1				RP11-80H5.5
LA16c-366D3.1			RP11-307L14.2	CXCL10				RP11-831F12.3
LCA5			RP11-313P22.1	CXXC5				RP11-83J16.1
LCNL1			RP11-318C24.2	CYP2U1				RP11-843P14.2
LDB2			RP11-326A19.5	CYR61				RP11-84A14.4
LINC00324			RP11-326C3.2	CYTH3				RP11-87C12.2
LINC00327			RP11-327F22.2	DAAM2				RP11-91P24.6
LINC00370			RP11-330L19.1	DAPK1				RP11-956J14.1
LINC00865			RP11-337C18.9	DBF4B				RP13-1039J1.4
LINC00869			RP11-33A14.1	DBH-AS1				RP13-128O4.3
LINC00936			RP11-340F14.5	DBP				RP13-401N8.3
LINC01137			RP11-347C18.3	DCK				RP13-514E23.2
LINC01155			RP11-356J5.12	DCLK2				RP13-884E18.4
LMNA			RP11-360D2.2	DCLRE1B				RP3-337H4.9
LOXL1-AS1			RP11-364L4.1	DDAH1				RP3-368B9.2
LPHN3			RP11-372E1.1	DDIT3				RP3-395P12.2
LPXN			RP11-37E23.5	DDX12P				RP3-466P17.2
LRRC8C			RP11-380J14.1	DEPDC1				RP4-576H24.4
LRRN1			RP11-380L11.3	DEPDC1B				RP4-605O3.4
LTB4R			RP11-38L15.8	DEPTOR				RP4-683L5.1
LTB4R2_2			RP11-413E6.1	DGCR6				RP4-725G10.3
LTBP4			RP11-421L21.3	DGKI				RP4-771M4.3
MAGOH2			RP11-446N19.1	DKFZP547L112				RP5-882O7.1
MAP3K14			RP11-448G15.3	DNMT3B				RP5-899B16.1
MAP6D1			RP11-44N12.2	DOCK11				RP5-902P8.10
MASTL			RP11-452H21.1	DOCK9				RP5-940J5.3
MAZ			RP11-467D6.1	DPF3				RPL13AP5
MCM4			RP11-496H1.1	DPY19L2				RPL23AP1
MCM7			RP11-498E2.7	DPY19L2P2				RPL23AP80
MDGA1			RP11-51F16.9	DSCC1				RPL26P37
MEF2B			RP11-521J24.1	DTL				RPL36AP15
MEST			RP11-524F11.2	DUSP23				RPL39P36
METAP1			RP11-525G13.2	DUSP5				RPL39P38
MEX3B			RP11-527D7.1	DYRK2				RPL41P2
MGAT3			RP11-54C4.1	E2F1				RPL7AP11
MIR3179-2			RP11-54O7.17	E2F2				RPL7P15
MIR503HG			RP11-553A21.3	EBF1				RPL9P2
MLLT10P1			RP11-562A8.1	EDIL3				RPS20P35
MLLT3			RP11-571L19.8	EEF1A1P29				RPS24P7
MPP6			RP11-5G18.2	EEF1DP3				RSL24D1P6
MPRIPP1			RP11-611D20.2	EFNA3_1				RTKN2
MYL5			RP11-626G11.3	EFNB1				SAMD11
MYOZ1			RP11-649E7.7	EFR3A				SELPLG
MZT2A			RP11-651P23.2	EGR3				SFRP1
NAALADL2			RP11-66N11.8	EHD1				SIK1
NAB2			RP11-686O6.2	EHD4				SLC14A1
NAP1L1P1			RP11-696N14.1	EIF2S2P4				SLC27A6
NCAM2			RP11-6B6.3	EIF4HP1				SNORA55
NCAPD2			RP11-732A19.9	ELN				SNORD15A
NCAPD3			RP11-73M18.10	ELOVL2				SNORD89
NDST1			RP11-758N13.1	EMB				SNRK-AS1
NDUFA6-AS1			RP11-778D9.4	EME1				SNRPGP5
NEK7			RP11-7F18.2	ENAH				SOCS3
NEO1			RP11-818F20.5	ENDOD1				SORBS2
NEURL1B			RP11-84G21.1	EPB41L4A-AS1				SPTLC1P2
NEXN-AS1			RP11-861E21.1	EPHA5				SST
NFE2L3			RP11-909M7.3	EPPK1				TAF9P3
NFKBID			RP11-95P2.1	ERAP2				TECRP1
NIPAL1			RP3-332B22.1	ERCC2				TEN1-CDK3
NLE1			RP3-390M24.1	ERCC6L				TGFBI
NLGN1			RP3-402G11.26	ERRFI1				THY1
NPIPA2			RP3-510D11.1	ESCO2				TMEM189-UBE2V1
NPM1			RP4-535B20.1	ESYT1				TMEM190
NPM1P27			RP4-612B15.3	EZR				TMEM191A
NPTXR			RP4-621B10.8	FAAH				TNFAIP6
NR3C1			RP5-1024G6.5	FABP4				TNFRSF25
NR3C2			RP5-1029F21.2	FABP5				TNFRSF6B
NT5DC1			RP5-1050D4.5	FAHD2A				TNFSF12-TNFSF13
NT5M			RP5-1159O4.1	FAM101B				TNFSF15
NTN4			RP5-875O13.6	FAM103A2P				TOP1P1
NUDT14			RP5-878I13.2	FAM111B				TPI1P1
OBSCN			RP5-884C9.2	FAM126A				TRAJ32
OMA1			RP5-977B1.11	FAM129A				TSSK2
OSBPL1A			RP6-109B7.5	FAM171A1				TTYH3
OSBPL7			RPL12P4	FAM19A2				TUBB3_2
PABPC1L			RPL13P12	FAM212A				UBE2FP1
PACS1			RPL15P20	FAM212B				ULBP1
PAFAH1B3			RPL23AP82	FAM212B-AS1				VANGL2
PAN3-AS1			RPL24P4	FAM46B				VCAN
PAXIP1-AS2			RPL36A-HNRNPH2	FAM47E-STBD1_2				VDR
PBK			RPL7P19	FAM63B				VEGFA
PCDH18			RPP40	FAM72C				VN1R81P
PCDH7			RPS2P55	FAM72D				XXbac-BPG252P9.10
PCED1B			RPS4XP6	FAM83D				XXbac-BPG252P9.9
PCNA			RPSAP15	FANCD2				XXcos-LUCA11.5
PCSK9			RSU1	FANCI				XXyac-YM21GA2.4
PDCD2L			SEMA7A	FAR2				ZSWIM8-AS1
PDCL3P5			2023-09-11	FARP1
PDE4DIP			SESN2	FAT3
PDGFC			SH3BGRL	FBLL1
PEG10			SH3BGRL3	FBXL22
PELI1			SKA1	FGF5
PFKFB2			SLC22A15	FHL3
PFN4			SLC38A4	FIGNL1
PGM5P2			SLC9A3	FILIP1L
PHBP5			SMAD6	FLNA
PHLDA2			SMN2	FLNC
PHLDA3			SMTN	FLRT3
PHLPP1			SNCG	FLT1
PHTF2			SNRPEP4	FMN2
PIK3R1			SOX5	FMO2
PIP5K1B			SPCS2P4	FMR1-IT1
PLA2G4A			SPOCD1	FN1
PLEC			SPSB1	FNBP1P1
PLEKHG2			SRRM3	FNIP2
PLEKHG4			STARD8	FOSL1
PLGLA			SYNE1	FOXC2
PLK2			SYT14	FOXL1
PLK3			TCEA1P2	FOXM1
PMAIP1			TCEAL4	FRZB
POLA2			TCF7L2	FSCN2
POLH			TLE1	FUT8
POLQ			TMEM160	FZD2
POLR2J2_1			TMEM5-AS1	FZD8
POMK			TMEM88	GAB1
POU6F1			TPM4	GABRA5
PPAN-P2RY11			TRBV12-1	GADD45B
PPAP2A			TRIM45	GAL3ST4
PPARGC1B			TRPV2	GALNT13
PPIAP31			TSC22D3	GARS
PPP1R13B			TSSK6	GAS6
PRELID1P1			TTC27	GATA6
PRKAG2			TUBA1A	GATS_2
PRPS1			TUBA1C	GBP1
PRX			TUBB	GBP2
PSMC3IP			TUBBP2	GCNT4
PSRC1			TWISTNB	GDF5
PTGIS			U47924.31	GDPD5
PTHLH			UBE2V1P2	GINS1
PTMAP2			UHRF1BP1	GINS2
PTPLAD2			ULBP3	GJA5
PTPLB			WDR1	GLIPR2
PTPRD			ZNF177	GLS
PUS7L			ZNF365	GNAT1
RAB3IP			ZNF488	GNG8
RAC2			ZNF530	GOLGA8O
RASAL2			ZNF668_1	GPR124
RBM3			ZNF695	GPR133
RBP5			ZNF85	GPR37
REEP4				GPR68
RGS10				GPR89C
RGS19				GPT2
RGS3				GRB10
RGS7				GRIA1
RHNO1				GS1-124K5.6
RMRPP2				GSG2
RN7SKP80				GTF2IRD2
RN7SL389P				GULP1
RN7SL771P				GYPC
RN7SL805P				HAPLN3
RND3				HAR1B
ROBO2				HAUS5
ROBO3				HAUS7
RP1-102E24.1				HAUS8
RP1-170O19.20				HDAC5
RP1-228H13.5				HECTD2
RP1-257I20.14				HELLS
RP1-292B18.1				HHAT
RP1-39G22.4				HIC1
RP1-39G22.7				HIGD1AP11
RP11-102N12.3				HIST1H1B
RP11-1055B8.6				HIST1H2APS4
RP11-1081L13.4				HIST1H2BI
RP11-10C24.1				HJURP
RP11-1114A5.5				HKDC1
RP11-111M22.4				HMGA1P8
RP11-114I8.4				HMGA2
RP11-1166P10.1				HMGB2
RP11-118F19.1				HMGN2
RP11-120K9.2				HMGN2P22
RP11-1212A22.1				HMMR
RP11-126K1.6				HNRNPA3P6
RP11-1277A3.2				HOXA13
RP11-134L10.1				HOXC9
RP11-148K1.12				HOXD9
RP11-149I23.3				HS3ST5
RP11-161M6.2				HSPB1
RP11-162G10.5				HSPB2
RP11-170N16.3				HSPB7
RP11-177H13.2				HTR2B
RP11-178L8.7				IARS
RP11-196G11.1				ICA1L
RP11-20I23.13				IER5
RP11-21B21.4				IFIT1
RP11-234A1.1				IFIT2
RP11-23P13.7				IGJ
RP11-244O19.1				IGKV1OR9-2
RP11-24B19.3				INHA
RP11-254B13.3				INMT
RP11-264B17.4				IPO5
RP11-266J6.2				ITGA10
RP11-288L9.4				ITGA11
RP11-295G20.2				ITGA3
RP11-302L19.3				ITGA4
RP11-304L19.12				ITGA6
RP11-304L19.4				ITGAV
RP11-309G3.3				ITGB3_1
RP11-312O7.2				ITGB4
RP11-313P13.4				ITGBL1
RP11-318M2.2				IVNS1ABP
RP11-325F22.5				JAG1_1
RP11-326K13.4				JAG2
RP11-332H14.1				JAZF1
RP11-341G23.4				JAZF1-AS1
RP11-347C12.2				JDP2
RP11-353N4.6				JPH2
RP11-355I22.6				JUN
RP11-367F23.1				KBTBD11
RP11-367N14.3				KCNMA1
RP11-370B11.1				KCNMB4
RP11-387A1.5				KCNS3
RP11-387M24.5				KHDRBS3
RP11-388M20.1				KIAA0101
RP11-393M11.2				KIAA1161
RP11-395I14.2				KIAA1524
RP11-3P17.5				KIF11
RP11-400K9.4				KIF14
RP11-401F2.3				KIF15
RP11-402J6.3				KIF17
RP11-403I13.8				KIF18A
RP11-410L14.2				KIF20B
RP11-422P24.10				KIF22
RP11-439A17.7				KIF23
RP11-439C15.4				KIF26B
RP11-455J20.3				KIF2C
RP11-457M11.5				KIF4A
RP11-466H18.1				KIFC1
RP11-473M20.11				KIT
RP11-473M20.7				KLF5
RP11-474D14.2				KLF7
RP11-488C13.6				KRT34
RP11-492M23.2				KRT40
RP11-498C9.15				KRTAP2-3
RP11-498E2.8				L1CAM
RP11-505K9.1				LA16c-313D11.12
RP11-517A5.5				LAMP3
RP11-517O13.1				LANCL3
RP11-517P14.2				LASP1
RP11-523G9.3				LCLAT1
RP11-533E19.7				LEPR
RP11-543P15.1				LIG1
RP11-561C5.4				LIMK2
RP11-567J20.2				LIMS2
RP11-568J23.5				LINC00152
RP11-568N6.1				LINC00341
RP11-578F21.6				LINC00342
RP11-592B15.3				LINC00515
RP11-617D20.1				LINC00565
RP11-61A14.3				LINC00900
RP11-61L19.2				LINC00984
RP11-638I8.1				LINC01085
RP11-63E5.6				LINC01116
RP11-649E7.5				LINGO2
RP11-670E13.2				LL0XNC01-237H1.2
RP11-679B17.2				LMCD1
RP11-686D22.7				LOXL1
RP11-686G8.2				LOXL4
RP11-700J17.1				LPP
RP11-701H24.3				LRIG3
RP11-709B3.2				LRRC1
RP11-713D19.1				LRRC16A
RP11-731I19.1				LRRC17
RP11-738E22.3				LRRC2
RP11-745O10.2				LURAP1L
RP11-762H8.1				LZTS1
RP11-783K16.13				MACROD2
RP11-793H13.10				MAD2L1
RP11-807H7.1				MAMDC2
RP11-807H7.2				MAN1C1
RP11-809O17.1				MAPK11
RP11-849F2.8				MARK1
RP11-84C13.1				MARS
RP11-90B22.1				MAST4
RP11-932O9.10				MATN3
RP11-932O9.7				MCFD2P1
RP11-932O9.9				MCM10
RP11-958N24.1				MCM2
RP11-97C16.1				MCM5
RP13-270P17.2				MCU
RP3-324O17.4				MDGA2_1
RP3-327A19.5				ME3
RP3-402G11.25				MEF2A
RP3-402G11.27				MELK
RP4-545C24.1				MGC4294
RP4-564M11.2				MICAL2
RP4-583P15.15				MICE
RP4-614O4.11				MICF
RP4-635E18.6				MID1
RP4-657E11.10				MIPEP
RP4-740C4.6				MIR199A2
RP5-1057J7.6				MIR23B
RP5-1092A3.4				MIR302B
RP5-1142A6.9				MIR3605
RP5-827C21.6				MIR621
RP5-940J5.9				MIR641
RP5-998N21.10				MIR941-1
RP6-105D16.1				MIRLET7DHG
RP9P				MKI67
RPL23AP53				MLTK
RPL23AP64				MMP11
RPL31P49				MMP16
RPL39P5				MN1
RPL3P2				MND1
RPL3P7				MNS1
RPL5P34				MOXD1
RPL7AP66				MRPL30_2
RPLP0P2				MRVI1
RPS15AP36				MSH2
RPS18P9				MT-TE
RPS4XP16				MTCO2P1
RPSAP52				MTHFD1
RRN3P3				MTHFD2
RUNDC3B				MYBL1
RUSC2				MYC
SC22CB-1E7.1				MYCBP2-AS2
SCAI				MYH10
SCARNA13				MYH9
SCARNA7				MYL12A
SCN8A				MYL9
SDC1				MYLK
SDC4				MYO15B
SEMA6A				MYO1E
SETBP1				MYOF
SGOL1				MYRF
SH2B3				NADK2
SH2D4A				NAP1L3
SHB				NAV2
SHMT2				NCAM1
SIRT5				NCAPG
SLC1A5				NCAPH
SLC20A1				NDC80
SLC25A37				NDUFA3P4
SLC35F3				NDUFA7_1
SLC7A1				NEDD9
SLC7A4				NEGR1
SLX1A-SULT1A3				NEK11
SMAD3				NEK2
SMAD7				NES
SMARCAL1				NEXN
SMC5-AS1				NF2
SMG1P1				NFIX
SMURF2				NGF
SNHG5				NHSL2
SNORA67_3				NMI
SNORD109A				NMT2
SOBP				NOTCH1
SOCS1				NPIPA3
SOCS2				NPM2
SOCS2-AS1				NPM3
SOX12				NPPB
SP110				NPW
SPECC1				NR2F1
SPEG				NR2F1-AS1
SPRED2				NR2F2
SPRY1				NRGN
SRGAP2C				NRP2
SSBP4				NRXN3
SSFA2				NSFP1
ST20-MTHFS				NSMCE4A
ST7-AS1				NUAK1
STK32B				NUDT4P1
SULT1C4				NUF2
SYNPO2L				NUPR1
TAPT1-AS1				OLFM1
TCEA1				OLR1
TCL6				OPCML
TENM3				OR2A20P
THG1L				OR2A7
THSD4				OR7E126P
TMEM117				ORC1
TMEM119				ORC6
TMEM173				OSBPL3
TMEM194A				OSR1
TMEM237				OSTN-AS1
TMEM26				OXTR
TMEM44				PABPC4L
TMSB4XP1				PADI1
TMSB4XP2				PAG1
TMTC2				PAK1
TNFRSF14				PALLD
TNXB				PALM
TOP1MT				PARD3
TOX				PARD3B
TP53				PARD6G
TP53INP1				PBX3
TP53TG3D				PCDH1
TRAM2				PCP4
TRAM2-AS1				PCSK6
TRIM47				PCSK7
TRIM58				PDC
TRIM59				PDE5A
TRIOBP				PDE6B
TSC22D1				PDE8B
TTC33				PDGFA
TUBA8				PDGFB
TUBB2BP1				PDLIM2
UAP1L1				PDLIM3
UBXN11				PDLIM5
UGCG				PDLIM7
UNC5B-AS1				PDZD2
USP42				PDZD7
USP49				PDZRN3
VIPR2				PEAK1
WDFY1				PEAR1
WRN				PER3
XRCC6BP1				PFKP
XXbac-B461K10.4				PHKA1P1
XXbac-BPGBPG55C20.2				PIP4K2A
YARS				PKNOX2
YBX1P1				PLA2G1B
ZBTB12				PLD6
ZCCHC18				PLEKHA4
ZFP14				PLK1
ZFP69B				PLK4
ZFYVE9				PLS3
ZGLP1				PLXNC1
ZMAT3				PMS2P10
ZNF16				PNMA6B
ZNF321P				PNMA6C
ZNF346-IT1				POC1A
ZNF443				POLR1E
ZNF469				POLR3G
ZNF667				POPDC2
ZNF775				PPAPDC1A
ZNF853				PPP1R12B
				PPP1R13L
				PPP1R14A
				PPP1R3B
				PRC1
				PRDX3P1
				PRDX6
				PRELP
				PREX2
				PRICKLE1
				PRIM2
				PRKG1
				PRR11
				PRR16
				PRR5
				PRSS23
				PSD2
				PSMB9
				PTMS
				PTN
				PTPLA
				PTRF
				PTX3
				PXDC1
				PXN
				RAB40B
				RAC1P2
				RACGAP1
				RAD51
				RAD51AP1
				RANP4
				RAPGEF1
				RAPGEF3
				RARRES3
				RASA4
				RASA4B
				RASA4DP
				RBBP8
				RBP3
				RCAN2
				RECK
				RECQL4
				RFC3
				RFC5
				RHO
				RHOBTB1
				RMI2
				RN7SKP23
				RN7SKP74
				RN7SKP87
				RN7SL145P
				RN7SL208P
				RN7SL239P
				RN7SL243P
				RN7SL34P
				RN7SL364P
				RN7SL4P
				RN7SL650P
				RN7SL695P
				RN7SL864P
				RNA5-8SP2
				RNA5-8SP3
				RNA5SP477
				RNA5SP82
				RNASEH2A
				RNASEH2B
				RNF150
				RNF224
				RNU1-106P
				RNU1-129P
				RNU1-138P
				RNU1-3
				RNU1-70P
				RNU12-2P
				RNY1
				RNY4P13_2
				ROR1
				RP1-118J21.5
				RP1-140K8.5
				RP1-151F17.1
				RP1-203P18.1
				RP1-244F24.1
				RP1-37N7.3
				RP11-1017G21.6
				RP11-102D18.1
				RP11-1070N10.7
				RP11-1084A12.1
				RP11-109D20.2
				RP11-10A14.3
				RP11-10C24.2
				RP11-110H1.4
				RP11-1217F2.3
				RP11-126K1.8
				RP11-126L15.4
				RP11-12A20.4
				RP11-12D16.2
				RP11-130L8.1
				RP11-137N23.1
				RP11-141C7.4
				RP11-149I9.2
				RP11-150O12.1
				RP11-152F13.8
				RP11-156P1.2
				RP11-159C21.4
				RP11-173B14.5
				RP11-175K6.1
				RP11-179H18.5
				RP11-188I24.1
				RP11-1E22.1
				RP11-20I20.4
				RP11-20I23.11
				RP11-212D19.4
				RP11-214K3.19
				RP11-225H22.7
				RP11-229C3.2
				RP11-244F12.3
				RP11-244J10.1
				RP11-255C15.3
				RP11-261C10.5
				RP11-264E18.1
				RP11-264E23.1
				RP11-265N6.2
				RP11-268J15.5
				RP11-269M20.1
				RP11-282O18.6
				RP11-286H15.1
				RP11-288L9.1
				RP11-293I14.2
				RP11-296E23.2
				RP11-296I10.6
				RP11-304L19.1
				RP11-307B6.3
				RP11-30K9.1
				RP11-30L15.6
				RP11-314C16.1
				RP11-326G21.1
				RP11-326I11.5
				RP11-327J17.1
				RP11-328L11.1
				RP11-32B5.1
				RP11-332H18.5
				RP11-338N10.3
				RP11-344E13.3
				RP11-345J4.6
				RP11-348N5.7
				RP11-34A14.3
				RP11-359D14.2
				RP11-359K18.4
				RP11-359M6.3
				RP11-360L9.4
				RP11-360L9.8
				RP11-367N14.2
				RP11-379B18.1
				RP11-380L11.4
				RP11-380O24.1
				RP11-383G10.1
				RP11-384K6.4
				RP11-385D13.3
				RP11-385J23.1
				RP11-386M24.4
				RP11-38L15.3
				RP11-390K5.1
				RP11-391M20.1
				RP11-395P17.11
				RP11-39K24.14
				RP11-3B7.1
				RP11-403B2.5
				RP11-403B2.7
				RP11-404K5.1
				RP11-420L9.2
				RP11-425D10.10
				RP11-426L16.10
				RP11-434H6.7
				RP11-449G16.1
				RP11-454L9.2
				RP11-462G12.1
				RP11-463O9.5
				RP11-468E2.2
				RP11-474B16.1
				RP11-488C13.7
				RP11-490M8.1
				RP11-500M8.6
				RP11-505P4.6
				RP11-50B3.4
				RP11-510I6.1
				RP11-514P8.6
				RP11-521B24.5
				RP11-52L11.4
				RP11-549B18.1
				RP11-549L6.3
				RP11-550H2.2
				RP11-554D15.4
				RP11-555M1.3
				RP11-560I19.1
				RP11-563H6.1
				RP11-566K11.7
				RP11-567C2.1
				RP11-598F7.6
				RP11-603J24.5
				RP11-60I3.5
				RP11-616M22.3
				RP11-61E11.1
				RP11-61E11.2
				RP11-632K20.8
				RP11-635N19.1
				RP11-63H19.1
				RP11-649A18.7
				RP11-665N17.4
				RP11-674N23.4
				RP11-67L3.5
				RP11-686D22.5
				RP11-697E2.10
				RP11-69I8.3
				RP11-6N17.3
				RP11-700F16.3
				RP11-706O15.5
				RP11-711M9.1
				RP11-715J22.3
				RP11-727F15.13
				RP11-761I4.3
				RP11-763B22.6
				RP11-778D9.13
				RP11-77K12.1
				RP11-783K16.14
				RP11-788M5.3
				RP11-810K23.10
				RP11-841C19.3
				RP11-846F4.6
				RP11-848P1.9
				RP11-849F2.9
				RP11-863K10.4
				RP11-888D10.3
				RP11-91K8.5
				RP11-927P21.5
				RP11-95O2.5
				RP11-96D1.11
				RP11-973D8.4
				RP11-9G1.3
				RP11-9M16.2
				RP13-131K19.2
				RP13-608F4.8
				RP13-977J11.5
				RP3-388N13.3
				RP3-460G2.2
				RP3-469D22.1
				RP3-523E19.2
				RP3-527G5.1
				RP4-539M6.19
				RP4-553F4.6
				RP4-584D14.6
				RP4-631H13.6
				RP4-669P10.19
				RP4-693M11.3
				RP4-753F5.1
				RP4-756G23.5
				RP4-760C5.3
				RP4-800G7.2
				RP4-816N1.6
				RP5-1148A21.3
				RP5-1172N10.2
				RP5-1182A14.5
				RP5-858B6.3
				RP5-867C24.1
				RP5-916L7.2
				RP5-933K21.3
				RP5-994D16.3
				RP6-33F8.1
				RPEP4
				RPL13AP25
				RPL13AP7
				RPL21P133
				RPL22P19
				RPL23AP3
				RPL23AP50
				RPL23AP7
				RPL23AP81
				RPL29P19
				RPL37AP8
				RPL5P22
				RPL7P1
				RPL9P25
				RPP25
				RPS12P21
				RPS14P3
				RPSAP41
				RRAD
				RRM2
				RTN4IP1
				RTN4R
				S100A10
				SACS
				SAMD4A
				SAPCD2
				SARDH
				SARS
				SCARNA2
				SCN2A
				SCN9A
				SDHD_2
				SEMA3C
				SEMA5A
				SEMA6D
				SERPINE1
				SESN3
				SGCG
				SGK494
				SGOL2
				SH2D5
				SH3BGR
				SH3BP4
				SH3D21
				SH3GL2
				SH3RF1
				SH3RF2
				SHISA2
				SHISA9
				SHROOM2
				SIPA1L1
				SIPA1L2
				SKP2
				SLC12A7
				SLC16A7
				SLC2A11
				SLC37A1
				SLC38A1
				SLC38A2
				SLC4A4
				SLC8A1
				SLC9A7P1
				SLIT2
				SMAGP
				SMC4
				SNORA22_3
				SNORA29
				SNORA73_1
				SNORA73_6
				SNORD17
				snoU13_115
				snoU13_25
				SNRPD2P1
				SOGA2
				SORBS1
				SOX6
				SPAG5
				SPARC
				SPATA9
				SPDL1
				SPG20OS
				SPIN4
				SPINT2
				SPOCK1
				SRD5A1
				SSPN
				SSTR1
				ST3GAL6-AS1
				ST6GALNAC5
				STEAP3
				STIL
				STK17B
				SUMO2P17
				SUV39H1
				SYCE2
				SYDE2
				SYNE3
				SYNPO2
				SYPL2
				SYT1
				SYT16
				SYT7
				SYTL2
				TACC3
				TACSTD2
				TAGLN
				TBC1D2
				TBL1XR1-AS1
				TCF19
				TES
				TET1
				TET3
				TFAP2A
				TGFB1I1
				THSD1
				TIAM1
				TIMM10B_2
				TINAGL1
				TJP2
				TK1
				TLE4
				TLL1
				TMEM133
				TMEM159
				TMEM171
				TMEM178A
				TMEM178B
				TMEM200A
				TMEM221
				TMEM47
				TMEM54
				TMEM88B
				TMPO
				TMSB10P1
				TNIK
				TNS1
				TPM1
				TPM2
				TPX2
				TRAF5
				TRAIP
				TRAK1
				TRANK1
				TRERF1
				TRHDE
				TRHDE-AS1
				TRIB2
				TRIM22
				TRIM6-TRIM34
				TRIP13
				TROAP
				TSHZ1
				TSNARE1
				TTK
				TUBA1B
				TUBB2A
				TUBB6
				TUFT1
				TXNIP
				TYMS
				UACA
				UBA7
				UBE2Q1-AS1
				UBL3
				UCP2
				UNC13A
				UPK1A
				UPK1A-AS1
				USP1
				USP3-AS1
				USP53
				VAMP8
				VASH2
				VASP
				VCL
				VEGFC
				VGLL3
				VIM
				VN1R82P
				VRK1
				WARS
				WBSCR17
				WDR41
				WDR62
				WEE1
				WI2-89927D4.1
				WNK4
				WTIP
				WWC3
				XPOT
				XRCC2
				XXbac-BPG32J3.20
				Y_RNA_178
				Y_RNA_204
				Y_RNA_563
				Y_RNA_609
				YEATS4
				YWHAH
				Z69666.2
				ZADH2
				ZBED3
				ZBTB45P1
				ZBTB46
				ZCWPW1
				ZFAS1
				ZFHX4
				ZNF185
				ZNF367
				ZNF436
				ZNF575
				ZNF608
				ZNF703
				ZNF704
				ZNF804A
				ZNF93
				ZNRF2P2
				ZWILCH
				ZWINT
