# Supplementary material for: Differential gene expression in decidualized human endometrial stromal cells induced by different stimuli
Source: Sci Rep. 2024 Apr 2;14:7726. doi: 10.1038/s41598-024-58065-z (PMC10987566; doi:10.1038/s41598-024-58065-z)
Supplement: Supplementary file 4 — Supplementary Table 3. [file 41598_2024_58065_MOESM4_ESM.xlsx]

## Sheet: ST3_REVIGO up
	SupplementaaryTable S3. List of summarized GO terms by REVIGO analysis, their related cellular functions, and gene symbols belonging to each term (Up-regulated genes by each stimulus).
		cAMP				cAMP+MPA				MPA				E2+MPA
	cellular functions	Gene Ontology term	gene ratio	log10.p-value	gene	Gene Ontology term	gene ratio	log10.p-value	gene	Gene Ontology term	gene ratio	log10.p-value	gene	Gene Ontology term	gene ratio	log10.p-value	gene
	angiogenesis	angiogenesis	3.9779	-11.2806	SAT1, CCL2, PTGS2, EFNA1, PDE3B, FGF10, ANPEP, ENPEP, MEIS1, NOV, TSPAN12, TYMP, ANG, FAP, TGFBI, ZC3H12A, RHOB, HS6ST1, PIK3R6, ANGPT2, RAMP1, COL18A1, MMP19, COL15A1, ECM1, NDNF, THSD7A, SH2D2A, HIF1A, SRPX2, EREG, ID1, DLL4, VEGFA, TNFSF12-TNFSF13, TNFAIP2	response to hypoxia	2.1041	-3.63831	NOX4, BMP2, CCL2, NR4A2, CXCL12, SOD2, AGTRAP, CYBA, HIF1A, PENK, MYOCD, CXCR4, ANG, PLOD2, HMOX1, VEGFA, TGFBR3, CHRFAM7A, ANGPT2
		positive regulation of angiogenesis	2.20994	-6.76715	C3AR1, CYSLTR2, C3, SPHK1, CHI3L1, HGF, ECM1, CCL11, HIF1A, BTG1, NTRK1, VEGFA, RHOB, IL1B, ZC3H12A, PIK3R6, TNFSF12-TNFSF13, ANGPT2, IL1A, TWIST1	angiogenesis	3.87597	-10.5647	SAT1, CCL2, CYP1B1, PTGS2, S100A7, EFNA1, PDE3B, ANPEP, ESM1, MEIS1, TSPAN12, TYMP, S1PR1, APOD, HAND2, ANG, HMOX1, RHOB, ZC3H12A, PIK3R6, RAMP1, ANGPT2, COL18A1, MMP19, COL15A1, NDNF, THSD7A, SH2D2A, HIF1A, SRPX2, EREG, ID1, VEGFA, TNFAIP2, ADAM15
						positive regulation of angiogenesis	1.99336	-5.40456	CYP1B1, C3, SPHK1, HGF, HIF1A, SFRP2, F3, NTRK1, HMOX1, VEGFA, RHOB, IL1B, ZC3H12A, PIK3R6, CHRFAM7A, ANGPT2, IL1A, TWIST1
	inflammation	positive regulation of inflammatory response	1.21547	-3.16231	CCL11, CCL2, PTGER4, LDLR, IL1RL1, MAPK13, STAT5B, CCL8, IL15, IL33, CCL7	inflammatory response	5.09413	-9.96209	CXCL1, TPST1, CCL2, PTGS2, C3, CXCL3, PTGS1, CXCL2, IL19, CCL8, TAC1, IL15, BDKRB2, CXCL6, PF4V1, CXCL12, CCL7, S1PR3, TNFRSF11B, TNFRSF1B, CXCR4, CYP26B1, SERPINA3, ZC3H12A, IL1B, IL1A, SPP1, NOX4, PTGER2, BMP2, SCUBE1, IL1RL2, SPHK1, CHST2, IL24, CD40, TNFRSF10A, HDAC4, CYBA, GGT5, CCL13, CCR7, CARD18, TNFAIP3, CD14, IGFBP4
		inflammatory response	5.85635	-14.0228	TPST1, CXCL1, C3AR1, CCL2, PTGS2, C3, LXN, CXCL3, IL19, CXCL2, PTGS1, CCL8, TAC1, BDKRB1, IL15, CXCL6, BDKRB2, NFKB2, CXCL12, CCL7, S1PR3, TNFRSF11B, CXCR4, CYP26B1, ZC3H12A, IL1B, IL1A, NOX4, IRAK2, NFKBIZ, BMP2, IL6, CEBPB, C4B, SCUBE1, IL1RL2, SPHK1, CHST2, CHI3L1, IL24, CD40, ECM1, CCL11, GGT5, CYBA, HDAC4, CCR7, CARD18, PTGDR, TNFAIP3, THEMIS2, IGFBP4, CD14
		cellular response to tumor necrosis factor	1.76796	-4.43693	CEBPA, ICAM1, IL6, CCL2, CHI3L1, CCL8, PPARGC1A, CCL7, CCL11, CYBA, HDAC4, MAP3K5, SFRP1, CD58, ZC3H12A, GBA
	immune system	toll-like receptor signaling pathway	0.662983	-2.38428	IRAK2, CTSL, HSP90B1, RPS6KA3, LGMN, CTSS	immune response	4.7619	-7.10113	CSF3, CXCL1, GPR183, IL1R1, CCL2, ENPP1, C3, IFITM2, IFITM3, CXCL3, CXCL2, IL19, CCL8, C1R, IL15, ZEB1, CXCL6, PF4V1, PNP, CXCL12, TNFRSF11B, TNFRSF1B, IL1B, HLA-DPB1, NFIL3, IL1A, IL18R1, SECTM1, PTGER4, IL1RL1, IL1RN, IL24, CD40, HLA-E, HLA-F, TNFRSF10A, CCL13, CCR7, TNFSF10, CD274, AIRE, TGFBR3, IFI6
		immune response	5.19337	-9.03139	CSF3, CXCL1, GPR183, IL1R1, CCL2, ENPP1, C3, IFITM2, CYSLTR2, ENPP2, IFITM3, CXCL3, CXCL2, IL19, CCL8, C1R, IL15, CXCL6, PNP, CXCL12, CD74, LIF, TNFRSF11B, IL4R, IL1B, HLA-DPB1, NFIL3, IL1A, CD7, IL18R1, SECTM1, IL6, CEBPB, PTGER4, IL1RL1, IL24, CD40, GEM, CTSS, HLA-F, CCL11, CCR7, TNFSF10, CD274, TGFBR3, TNFSF12-TNFSF13, SEMA4D
		chemotaxis	1.76796	-3.91252	CXCL1, C3AR1, PLD1, CCL2, ENPP2, CXCL2, CCL8, CXCL6, CXCL12, CCL7, PLAUR, CCL11, TYMP, CCR7, CXCR4, PLAU	chemotaxis	1.66113	-3.35782	CXCL1, PLD1, CCL2, CXCL2, CCL8, CXCL6, CXCL12, CCL7, PLAUR, TYMP, CCL13, CCR7, S1PR1, CXCR4, CMTM8
	embryo implantation	embryo implantation	0.773481	-2.18521	LIF, FBLN1, PTGS2, IL1B, STC1, EMP2, PCSK5	embryo implantation	0.885936	-2.85654	FBLN1, PRLR, PTGS2, IL1B, STC1, EMP2, PCSK5, SPP1
	cell morphology	extracellular matrix organization	2.65193	-5.32943	COL18A1, B4GALT1, ICAM1, RXFP1, LUM, ADAMTSL4, NFKB2, DCN, NID2, VIT, NDNF, LAMA2, CSGALNACT1, ITGA9, LAMA1, TNFRSF11B, FBLN1, HPSE2, COL7A1, CRISPLD2, TGFBI, BCL3, LAMC2, VWA1	platelet degranulation	1.43965	-3.01622	F13A1, CLU, IGF1, SERPING1, IGF2, HGF, TIMP3, VEGFA, LEFTY2, SERPINA3, TUBA4A, CFD, SRGN	bleb assembly	0.883002	-3.29248	P2RX7, LPAR1, PMP22, EMP2	bleb assembly	0.804829	-3.13584	P2RX7, PMP22, LPAR1, EMP2
		cell adhesion	3.42541	-2.15729	CCL2, FERMT1, NINJ1, CXCL12, WISP2, WISP1, COL7A1, FAP, TGFBI, CSF3R, RHOB, SPON1, COL18A1, B4GALT1, ICAM1, COL15A1, PTPRU, NID2, EMILIN2, JUP, CCL11, LAMA2, LAMA1, ITGA9, FREM2, LSAMP, CD58, LAMC2, SEMA4D, EMP2, THEMIS2	extracellular matrix organization	2.43632	-4.29489	COL18A1, B4GALT1, LUM, OLFML2B, ADAMTSL4, DCN, NID2, VIT, ABI3BP, COL4A6, NDNF, LAMA2, CSGALNACT1, ITGA9, TNFRSF11B, FBLN1, COL7A1, CRISPLD2, LAMC2, VCAN, VWA1, SPP1					regulation of cell growth	1.40845	-2.38861	IGFBP1, NOV, HTRA3, IGFBP2, HTRA4, CHPT1, WISP2
		regulation of cell growth	1.10497	-2.3049	NOV, EPB41L3, WISP2, WISP1, RASGRP2, IGFBP1, HTRA3, IGFBP2, IGFBP3, IGFBP4	cell adhesion	3.433	-2.12938	CCL2, CYP1B1, NINJ1, CXCL12, CTNNB1, WISP2, S1PR1, SRPX, WISP1, COL7A1, RHOB, SPP1, SPON1, COL18A1, B4GALT1, COL15A1, NID2, PTPRU, EMILIN2, COL4A6, LAMA2, JUP, EPHA4, ITGA9, OMD, FREM2, LSAMP, CD58, LAMC2, VCAN, EMP2					positive regulation of cell migration	2.01207	-2.06878	GPNMB, F10, HGF, INSR, KDR, IRS2, IGF1, PIK3R1, JAK2, SYNE2
	signal transduction	signal transduction	9.94475	-8.47673	SLC22A17, CGA, NAMPT, FGF7, PDIA3, IL19, FST, CRABP2, PDE3B, RASSF8, IL15, RADIL, CXCL12, MKLN1, WISP2, TNFRSF11B, WISP1, PTGES, IL4R, PDE4B, CSF3R, IL1B, PITPNC1, CASP1, SHC3, ANGPT2, IFNGR1, DEPDC7, TLE3, ARHGAP28, PDE4D, CLIC2, PDE10A, GEM, TLE2, ARRDC3, PLAUR, JUP, CD83, SH2D2A, CD38, THBD, HIF1A, DLL4, RIN2, ROR2, MCC, TNFSF12-TNFSF13, RASD1, CXCL1, CCL2, C3, CREM, CYTL1, CCL8, GNG11, CXCL6,…	cell-cell signaling	3.21152	-5.76651	CGA, NAMPT, EFNA1, NDP, EDN1, TAC1, CCL8, CXCL6, IL15, CCL7, IL11, PCSK1, SH2D1A, WISP2, WISP1, IL1B, ADRA2C, FGFBP1, PCSK5, BMP2, FADS1, TNFSF10, CCL13, EREG, SFRP2, TFAP2C, AREG, PHEX, SST	activation of protein kinase B activity	0.883002	-2.0425	ANG, IGF1, ADRA2C, INSR	sensory perception of pain	1.20724	-2.52855	P2RX7, FAM134B, MME, CNR1, P2RY1, TAC1
		positive regulation of peptidyl-tyrosine phosphorylation	1.65746	-5.32008	CSF3, ICAM1, IL6, FGF7, ENPP2, EFNA1, FGF10, HGF, CD74, IL11, LIF, VEGFA, SEMA4D, NRG1, ABL1	response to activity	0.775194	-2.12567	CYBA, CCL2, STAR, NTRK1, EDN1, ANGPT2, SOD2	regulation of circadian rhythm	1.54525	-3.79836	ADCY1, NR1D1, PPARG, PER1, RORB, PPARGC1A, PPP1CB	positive regulation of phosphatidylinositol 3-kinase signaling	1.40845	-2.84711	HGF, CAT, KDR, IGF1, JAK2, WNT16, HCST
		regulation of complement activation	0.662983	-2.18082	C3AR1, C4B, C3, CD59, CD46, CFI	phosphatidylinositol 3-kinase signaling	0.664452	-2.37613	ERBB3, EDN1, IGF1, PIK3R6, NYAP1, IRS1	regulation of blood pressure	1.3245	-2.33582	TRHDE, PTGS1, PPARG, NPR1, NPR3, SOD2	response to mechanical stimulus	1.20724	-2.29037	P2RX7, P2RY1, IGFBP2, TXNIP, INHBB, KALRN
						sensory perception of pain	0.996678	-2.9548	FAM134B, EDNRB, KCND2, PTGS2, PENK, CNR1, EDN1, P2RY1, TAC1	response to mechanical stimulus	1.3245	-2.5181	TXNIP, INHBB, P2RX7, P2RY1, PPARG, IGFBP2	signal transduction	7.24346	-2.35732	GRIA1, CD83, GRP, PDE1A, SH2D2A, NR1I3, ASIP, ITPR1, IRS2, CXCL1, PIK3R1, TRHDE, ARHGAP6, KALRN, WISP2, EPS8, THBD, IL1RL1, ARHGAP20, RASD1, IMPA2, NDP, JAK2, IGFBP1, DTNA, STARD8, ARRDC2, IGFBP2, IGF1, ARHGAP10, PLCXD3, SPARCL1, RARB, CD226, FGF12, NOX1
						cell surface receptor signaling pathway	2.32558	-2.06597	IL1R1, CCL2, TSPAN1, IFITM1, EDN1, TSPAN13, BDKRB2, TNFRSF10A, TSPAN11, TSPAN12, EDNRB, TNFSF10, PRLR, CD59, CD274, P2RY1, CDA, GLP2R, PRL, SST, CD14	signal transduction	7.06402	-2.16641	CXCL1, IMPA2, NDP, PPARG, NEDD9, FGF12, WISP2, ARHGAP6, ARHGAP20, PDE1A, STARD8, RARB, PIK3R1, DTNA, IRS2, TRHDE, GNRH1, IL1RL1, SPARCL1, IGF1, ARRDC2, ITPR1, GRP, CD83, SH2D2A, GRIA1, IGFBP1, IGFBP2, ASIP, RASD1, CD226, ARHGAP10	negative regulation of peptidyl-serine phosphorylation	0.804829	-2.04584	HGF, PAQR3, DMD, DKK1
														negative regulation of platelet activation	0.603622	-2.03231	THBD, C1QTNF1, APOE
														regulation of synaptic transmission, glutamatergic	0.804829	-2.04584	CNR1, GRIK1, KALRN, DKK1
	cell proliferation	negative regulation of cell population proliferation	4.1989	-5.68235	CXCL1, RARRES1, IFITM1, PTGS2, FGF10, CBFA2T3, WT1, LIF, ALDH1A2, MYOCD, BCHE, PTGES, PEMT, IL1B, AXIN2, IL1A, CEBPA, COL18A1, B4GALT1, NOX4, IL6, BMP2, ADARB1, DLL1, PTPRU, IL24, SOD2, HDAC4, SFRP1, EREG, BTG1, DLL4, NTRK1, NPPC, ROR2, SST, IGFBP3, TOB1	myoblast proliferation	0.332226	-2.02759	IGF1, ATOH8, HGF	aging	2.20751	-2.72812	TNFRSF1B, APOD, GNRH1, DMD, CNR1, P2RY1, SNCA, IGFBP1, IGFBP2, PPARGC1A	aging	2.21328	-2.91648	IGFBP1, CNR1, P2RY1, IGFBP2, CAT, RGN, APOD, DMD, TNFRSF1B, PPARGC1A, SNCA
		wound healing	1.10497	-2.3049	ITGA9, MAP3K5, IL6, EREG, PDGFRA, SERPINB2, FGF10, DCN, IL24, NRG1	positive regulation of smooth muscle cell proliferation	1.55039	-6.18192	HDAC4, CYBA, NAMPT, S1PR1, ID2, EREG, PTGS2, HMOX1, EDN1, AKR1B1, TGM2, IGF1, NR4A3, PPARGC1A	negative regulation of smooth muscle cell proliferation	1.54525	-5.14548	OGN, APOD, ANG, PPARG, NPR1, NPR3, PPARGC1A	negative regulation of smooth muscle cell proliferation	1.20724	-3.71463	NPR1, NPR3, ANG, APOD, KLF4, PPARGC1A
		regulation of insulin-like growth factor receptor signaling pathway	0.441989	-2.68874	IGFBP1, IGFBP2, IGFBP3, IGFBP4	regulation of cell population proliferation	1.88261	-2.43141	SAT1, PTGER2, ERBB3, CXCL3, PTGS1, CXCL2, NFKBIA, CXCL6, CD40, PF4V1, TNFRSF10A, JUP, TNFRSF1B, TNFRSF11B, NDRG1, TFAP2C, ABL1	regulation of p38MAPK cascade	0.662252	-2.13609	PER1, ULK4, HGF	regulation of cell population proliferation	2.01207	-2.05344	NFKBIA, CHST11, TFAP2E, CHURC1-FNTB, PTGER2, TXNIP, JAK2, TNFRSF1B, PF4, PTGS1
		aging	2.09945	-3.88979	IL6, CCL2, GNAO1, FADS1, SNCA, MMP7, PDE4D, NFKB2, DCN, IL15, PPARGC1A, CDKN1C, EDNRB, PENK, SERPINF1, DMD, NTRK1, IGFBP1, IGFBP2	positive regulation of mitotic nuclear division	0.885936	-4.22407	EREG, RGCC, EDN1, IGF1, IL1B, IGF2, INSR, IL1A
						positive regulation of p38MAPK cascade	0.664452	-3.48199	MAP3K5, BMP2, HAND2, GADD45G, VEGFA, ZC3H12A
						positive regulation of apoptotic process	3.21152	-4.40046	CYP1B1, PTGS2, ADAMTSL4, SNCA, CLU, FOXO1, LPAR1, ZBTB16, WT1, CTNNB1, ALDH1A2, MAP3K5, CNR1, HMOX1, TGM2, RHOB, ARL6IP5, NOX4, BMP2, NR4A1, ST20, BCL2L11, TNFSF10, DUSP1, SFRP2, GADD45G, ID3, ABL1, IGFBP3
						aging	2.1041	-3.86598	CCL2, GNAO1, FADS1, SNCA, MMP7, SERPING1, PDE4D, DCN, IL15, PPARGC1A, CDKN1C, EDNRB, TNFRSF1B, APOD, PENK, CNR1, NTRK1, P2RY1, IGFBP1
	metabolism	collagen catabolic process	1.21547	-3.63348	COL18A1, CTSL, MMP10, COL7A1, MMP19, MMP8, MMP27, MMP7, COL15A1, CTSS, MMP1	cholesterol metabolic process	0.996678	-2.209	CEBPA, LDLR, STAR, APOE, INSIG1, APOC1, ABCA1, ABCG1, LIPE	ethanol oxidation	0.883002	-3.04003	ALDH1A1, ADH1C, ADH1B, ADH1A	(obsolete) positive regulation of cGMP biosynthetic process	0.603622	-2.03231	GUCY1A3, NPR1, APOE
		chaperone-mediated protein folding	0.883978	-3.20987	FKBP7, PPIB, CLU, PDIA4, CALR, FKBP10, FKBP11, FKBP2	collagen catabolic process	1.43965	-5.05735	COL18A1, MMP8, MMP19, COL15A1, MMP7, MMP27, COL4A6, MMP1, CTSL, MMP10, COL7A1, CTSB, ADAM15	glutathione metabolic process	1.3245	-2.61796	GGT5, GSTT2B, EEF1E1-BLOC1S5, MGST1, DPEP1, SOD2	cellular protein metabolic process	1.60966	-2.1425	IGFBP1, HIST2H3A, HIST1H4K, IGFBP2, PRL, IGF1, MFGE8, SNCA
		transmembrane transport	2.20994	-2.30117	ABCA8, SLC22A17, ABCA7, SLC44A1, SLC22A18, KCNAB1, SLC10A6, MFSD2A, ABCA4, SLC47A1, ABCG1, ABCA6, ABCC9, SLC16A6, SLC25A19, SV2A, SLC46A3, ADD3, STEAP1, SLC46A1	chondroitin sulfate biosynthetic process	0.664452	-2.52872	CSGALNACT1, CHST7, XYLT1, CHSY1, VCAN, DCN	cellular protein metabolic process	1.98675	-3.07996	HIST2H3A, HIST1H4B, SNCA, IGF1, IGFBP1, HIST1H3E, IGFBP2, PRL, HIST1H3H	neurotransmitter catabolic process	0.603622	-2.03231	MAOB, MAOA, NAALAD2
		retinoid metabolic process	0.994475	-2.51287	RBP4, RDH10, DHRS3, GPC3, RBP1, AKR1B10, OPN1SW, ABCA4, AKR1C1	lipid metabolic process	1.66113	-2.31026	PLCL2, PLCL1, PITPNM1, APOD, LDLR, FADS1, PTGS1, CLU, ABHD5, IL1RN, PEMT, APOC1, ACSL4, CHPT1, PC	neurotransmitter catabolic process	0.662252	-2.13609	NAALAD2, MAOA, MAOB
		doxorubicin metabolic process	0.441989	-2.49784	AKR1C2, AKR1B10, AKR1B1, AKR1C1	phospholipid efflux	0.55371	-2.70791	ABCA7, APOE, APOC1, ABCA1, ABCG1	response to drug	3.31126	-3.19985	TXNIP, ADCY1, PPARG, MAOB, SNCA, TIMP4, PPARGC1A, KCNK3, SOD2, P2RX7, PLIN2, APOD, BCHE, IGFBP2, MGST1
		proteolysis	4.97238	-5.93389	PDIA3, MASP1, C3, LGMN, ADAMTSL4, MMP8, DPP10, MMP7, MMP27, MME, ANPEP, C1R, C1S, MMP1, CPZ, CASP5, PCSK1, PAPPA, CD46, FAP, REN, STAMBPL1, ADAM33, HTRA3, CFI, CASP1, CFD, DPP4, C4B, TRABD2A, MMP19, COLEC10, CPXM2, HGF, CTSS, XPNPEP2, CTSL, MMP10, GGT5, FOLH1, SFRP1, C1RL, PHEX, PLAU, ADAMTS4	positive regulation of cytosolic calcium ion concentration	1.66113	-2.94989	PTGER2, PTGER4, EDN1, LPAR3, TAC1, BDKRB2, LPAR1, EDNRB, S1PR3, CCR7, CXCR4, P2RY1, PDGFRA, ABL1, NPFF
		positive regulation of cytosolic calcium ion concentration	1.76796	-3.45928	C3AR1, GNA15, PTGER4, TAC1, LPAR3, BDKRB1, BDKRB2, LPAR1, S1PR3, CD38, EDNRB, CCR7, CXCR4, PTGDR, PDGFRA, ABL1	proteolysis	4.31894	-3.77322	ECEL1, MASP1, C3, LGMN, ADAMTSL4, MMP8, MMP7, MMP27, ANPEP, C1R, C1S, MMP1, CPZ, PCSK1, PAPPA, CD46, REN, STAMBPL1, HTRA3, CFI, CFD, TRABD2B, MMP19, COLEC10, CPXM2, HGF, XPNPEP2, CTSL, MMP10, GGT5, ADAMTS9, ADAMTS8, TMPRSS11D, C1RL, CTSB, PHEX, ADAMTS5, ADAMTS4, ADAM15
		cAMP catabolic process	0.552486	-2.59426	PDE7B, PDE4B, PDE3B, PDE10A, PDE4D	cAMP catabolic process	0.55371	-2.58729	PDE7B, PDE4B, PDE1A, PDE3B, PDE4D
		peptide hormone processing	0.552486	-2.48332	PCSK1, CGA, ECE1, PCSK5, LHB	response to nicotine	0.775194	-2.45514	PENK, STAR, HMOX1, CNR1, EDN1, CHRFAM7A, KCNK1
		glycosphingolipid metabolic process	0.773481	-2.0384	ARSE, GLA, ARSG, CREM, ASAH1, GLB1, GBA	glycosphingolipid metabolic process	0.775194	-2.02949	ST6GALNAC3, ARSE, GLA, ARSG, CREM, GLB1, GBA
		response to epinephrine	0.331492	-2.03131	PENK, ABL1, PPARGC1A	negative regulation of amyloid-beta formation	0.442968	-3.20064	ABCA7, APOE, CLU, HAP1
		positive regulation of cholesterol efflux	0.552486	-2.71494	ABCA7, NFKBIA, ABCA1, PLTP, ABCG1	negative regulation of lipid catabolic process	0.55371	-2.47642	CRTC3, APOC1, BSCL2, PDE3B, IL1B
		response to endoplasmic reticulum stress	1.10497	-2.4939	P4HB, MAP3K5, HSP90B1, CEBPB, PDIA3, PDIA6, PDIA5, PDIA4, ABL1, BCL2L11
	differentiation	fat cell differentiation	1.32597	-3.79608	INHBB, CEBPA, CEBPD, NR4A2, BSCL2, FOXO1, NR4A1, ID4, METRNL, NR4A3, GRK5, IL11	fat cell differentiation	1.43965	-4.45457	INHBB, CEBPA, PID1, CEBPD, NR4A2, BSCL2, FOXO1, NR4A1, ID4, METRNL, NR4A3, GRK5, IL11
		negative regulation of osteoblast differentiation	1.32597	-6.57945	HDAC4, SFRP1, ID1, RORB, SEMA4D, ID3, AREG, AXIN2, CHRD, TWIST2, TOB1, TWIST1	negative regulation of osteoblast differentiation	1.21816	-5.597	HDAC4, ID2, HAND2, ID1, RORB, ID3, AREG, CHRD, TWIST2, TOB1, TWIST1
		brown fat cell differentiation	0.662983	-2.05946	CEBPA, CEBPB, RGS2, PTGS2, METRNL, PPARGC1A
	insulin signaling					cellular response to insulin stimulus	1.21816	-2.96383	INHBB, MYO5A, IRS2, RAB31, CCL2, ENPP1, STAR, PDE3B, FOXO1, IRS1, INSR	cellular response to insulin stimulus	1.766	-3.5203	INHBB, IRS2, ENPP1, PPARG, FOXO1, ERRFI1, INSR, PIK3R1	cellular response to insulin stimulus	1.40845	-2.47111	ERRFI1, INSR, ENPP1, IRS2, INHBB, PIK3R1, FOXO1
						negative regulation of insulin receptor signaling pathway	0.775194	-3.0251	PID1, PTPRE, ENPP1, SOCS3, IL1B, IRS1, CISH	positive regulation of glycogen biosynthetic process	0.883002	-2.74059	IRS2, PPP1R3G, IGF1, INSR
						positive regulation of glycogen biosynthetic process	0.55371	-2.58729	IRS2, IGF1, IGF2, IRS1, INSR
