# Supplementary material for: Differential gene expression in decidualized human endometrial stromal cells induced by different stimuli
Source: Sci Rep. 2024 Apr 2;14:7726. doi: 10.1038/s41598-024-58065-z (PMC10987566; doi:10.1038/s41598-024-58065-z)
Supplement: Supplementary file 5 — Supplementary Table 4. [file 41598_2024_58065_MOESM5_ESM.xlsx]

## Sheet: ST4_REVIGO down
	Supplementary Table S4. List of summarized GO terms by REVIGO analysis, their related cellular functions, and gene symbols belonging to each term (Down-regulated genes by each stimulus).
		cAMP				cAMP+MPA				MPA				E2+MPA
	cellular functions	Gene Ontology term	gene ratio	log10.p-value	gene	Gene Ontology term	gene ratio	log10.p-value	gene	Gene Ontology term	gene ratio	log10.p-value	gene	Gene Ontology term	gene ratio	log10.p-value	gene
	immune system	negative chemotaxis	0.701754	-3.69592	NRP2, SEMA5A, FLRT3, SEMA6D, PDGFA, ITGAV, SEMA7A, SEMA3D, SEMA3C, SLIT2	negative chemotaxis	0.650888	-3.83544	NRP2, SEMA5A, FLRT3, SEMA6A, SEMA6D, PDGFA, ITGAV, SEMA3D, SEMA3C, SLIT2, SLIT3
	cell morphology	skeletal system development	1.26316	-2.21325	BMP3, MATN3, HAPLN4, HAPLN3, HOXA13, USP1, JAG2, POSTN, INHA, FRZB, EXTL1, GJA5, PRELP, RASSF2, COL12A1, BMPR1B, TLL1, BMP6	skeletal system development	1.53846	-4.4879	FGFR1, HOXA13, JAG2, POSTN, EXTL1, GJA5, HOXA10, COL12A1, PITX1, MATN3, BGLAP, HAPLN3, EVC, USP1, INHA, FRZB, EPHA2, PRELP, PTHLH, DLX5, RASSF2, COL1A1, BMPR1B, EXT1, BMP6, TLL1	skeletal system development	2.80702	-6.4913	ALPL, HAPLN4, DLL3, POSTN, EXTL1, VDR, TNFRSF11B, DLX5, COMP, RASSF2, COL12A1, VCAN, COL1A1, PITX1, BMP6, COL10A1	endochondral ossification	0.878735	-2.68762	COL1A1, DLX5, COL10A1, ALPL, BMP6
		cytoskeleton-dependent intracellular transport	0.491228	-3.20702	KIF14, TUBB, TUBA1A, TUBA1B, TUBA1C, KIF26B, KIF13B	platelet degranulation	1.06509	-2.74112	RARRES2, A2M, ACTN4, PDGFB, PDGFA, ACTN1, PCDH7, SPARC, GAS6, FLNA, VCL, VEGFC, SERPINE1, ITIH3, THBS1, EGF, CALM2, FN1	cell adhesion	5.26316	-6.48354	POSTN, IL32, PCDHB12, CDH3, CDH6, RGMB, SORBS2, CTGF, COMP, TGFBI, COL6A3, CLEC4A, COL12A1, LOXL2, SELPLG, HAPLN4, CNTN5, PCDH10, COL15A1, THY1, TNFAIP6, NME2, PGM5, CD34, ITGA7, VCAN, COL1A1, HAS3, ADAM12, NTM	cell adhesion	5.6239	-7.85522	COL15A1, SELPLG, CCL11, TNFAIP6, PCDH10, LAMA4, NTM, COL12A1, TNC, THY1, THBS1, CTGF, LOXL2, ICAM1, COMP, CDH6, CDH3, CD34, IL32, POSTN, CNTN5, APLP1, NME2, SORBS2, CLEC4A, COL1A1, VCAN, PRPH2, ADAM12, COL6A3, ITGA7, TGFBI
		cell adhesion	4.63158	-9.06678	CTNNAL1, NRP2, ATP1B1, OPCML, NUAK1, POSTN, L1CAM, EDIL3, VCL, KIAA1462, CD44, CTGF, DGCR6, COL12A1, LOXL2, CYR61, CNTN5, EFNB1, SSPN, NCAM1, CNTN1, TGFB1I1, CNTN3, ADAM12, AOC3, PLXNC1, TNC, ITGB4, ITGA11, ITGA10, NEDD9, IL32, SPOCK1, CDH2, CDH3, CDH4, PXN, CDH6, ITGBL1, SEMA5A, RGMB, SORBS1, ITGAV, COL6A1, THBS1, APBA1, FN1, HAPLN4, HAPLN3, OLR1, LPP, PCDH10, PPFIBP1, ITGA3, ITGA4, MCAM, TINAGL…	cell adhesion	4.7929	-11.8868	CTNNAL1, NRP2, ATP1B1, OPCML, NUAK1, L1CAM, POSTN, EDIL3, VCL, CD44, CTGF, DGCR6, COL12A1, ROBO2, LOXL2, CYR61, CNTN5, EFNB1, EFNB2, SSPN, NCAM1, HES1, RND3, NCAM2, NME2, PGM5, CD34, CNTN1, CNTN3, TGFB1I1, COL1A1, ADAM12, PLXNC1, TNC, ITGB4, ITGA11, ITGA10, NEDD9, IL32, SPOCK1, CDH2, NEO1, CDH3, CDH4, CDH5, PXN, CDH6, ITGBL1, SEMA5A, RGMB, LPXN, SORBS1, COL6A6, FAT1, ITGAV, COL6A3, COL6A2, COL6A1…	growth	0.877193	-2.51788	INHBA, CCNB2, GDF6, VEGFA, BMP6	extracellular matrix organization	3.33919	-6.69603	POSTN, LUM, LAMA4, TNC, BGN, NDNF, OLFML2A, THBS1, ICAM1, MFAP5, COL1A1, COMP, VCAN, CCDC80, COL8A2, COL6A3, COL10A1, ITGA7, TGFBI
		movement of cell or subcellular component	0.982456	-2.53253	ACTB, PALM, CALD1, VIM, TPM1, TPM4, VCL, ACTG1, ACTR3, TUBB, SPINT2, ADRA2A, HSPB1, ARHGDIB	adherens junction organization	0.532544	-2.2478	CADM1, DSP, CDH2, CDH3, CDH4, CDH10, CDH5, CDH24, CDH6	extracellular matrix organization	2.98246	-5.17638	COL13A1, LUM, CCDC80, POSTN, NDNF, TNFRSF11B, BGN, COMP, KAZALD1, COL6A3, ITGA7, TGFBI, VCAN, COL1A1, MFAP5, COL8A2, COL10A1	negative regulation of cell growth	1.93322	-3.59445	GREM1, CDA, SFRP1, WNT11, SERPINE2, CDKN2A, NPPA, DACT3, WFDC1, SLIT3, INHBA
		integrin-mediated signaling pathway	1.26316	-3.81222	FUT8, FERMT2, ITGA11, ITGB4, ITGA10, NEDD9, ITGA3, ITGA4, MYH9, ITGBL1, PRKD1, ITGA6, CTGF, ITGAV, ITGA8, SEMA7A, ITGA7, ADAM12	extracellular matrix organization	2.42604	-8.1974	PDGFB, PDGFA, TNC, ELN, ITGA11, ITGB4, ITGA10, POSTN, CD44, COL27A1, ITGAV, SERPINE1, COL6A3, COL6A2, COL6A1, FBN2, THBS1, COL11A1, COL8A2, LOXL1, CYR61, ERCC2, FN1, RECK, MATN3, COL4A1, COL13A1, CCDC80, OLFML2A, ITGA3, ITGA4, SPARC, COL5A3, COL16A1, COL14A1, BGN, ITGA6, ITGA7, COL1A1, JAM2, APBB2	intermediate filament organization	0.701754	-2.32856	DES, KRT17, DSP, NEFL	intermediate filament organization	0.702988	-2.36554	DSP, DES, KRT17, NEFL
		regulation of cell shape	1.61404	-4.14542	PALM, DMTN, PALM2-AKAP2, SHROOM3, FERMT2, ATP10A, ARHGAP18, MYL12B, KIT, MYL12A, FES, MYH9, TPM1, SYNE3, VRK1, CDC42EP1, EZR, ITGA7, PTN, WDR1, CDC42EP3, FN1, MYH10	actin filament bundle assembly	0.650888	-4.35407	LIMA1, SHROOM2, EZR, ACTN4, FSCN2, MYO1B, BAIAP2L1, NEDD9, ACTN1, DPYSL3, PLS3
		extracellular matrix organization	2.52632	-7.62719	PDGFB, PDGFA, TNC, ELN, ITGA11, ITGB4, ITGA10, POSTN, ABI3BP, CD44, ITGAV, SERPINE1, COL6A1, THBS1, COL11A1, COL8A2, LOXL1, CYR61, ERCC2, FN1, RECK, MATN3, COL4A1, COL13A1, HSPG2, CCDC80, OLFML2A, ITGA3, ITGA4, SPARC, COL5A3, BGN, ITGA6, ITGA8, ITGA7, APBB2	positive regulation of cell migration	2.01183	-5.54739	PDGFB, PDGFA, F2RL1, KIT, GTSE1, GLI1, SEMA5A, ZNF703, TIAM1, ITGAV, SEMA3D, ADRA2A, SEMA3C, PDGFC, PAK1, FGF1, THBS1, PIK3R1, CYR61, FLT1, NTF3, ACTN4, SMAD3, GPER1, NOTCH1, ITGA6, SEMA6D, CXCL16, HBEGF, HAS2, WNT11, COL1A1, MYLK, F2R
		platelet degranulation	1.19298	-3.1206	RARRES2, A2M, ACTN4, PDGFB, PDGFA, SPARC, GAS6, FLNA, VCL, VEGFC, SERPINE1, ITIH4, WDR1, ITIH3, THBS1, CALM2, FN1	cytoskeleton organization	1.36095	-2.29931	YEATS4, PALM, CAP2, TNIK, TUBB2B, TUBB2A, MICAL2, NEDD9, WTIP, PALLD, TPM1, MARK1, AJUBA, SYNE3, MAST4, SEMA6A, TUBA8, DOCK1, DES, ANK2, TUBB6, CNN2, ARHGAP10
		cell junction assembly	0.491228	-4.36639	ACTB, ACTG1, LIMS2, FERMT2, FLNC, FLNA, VASP	positive regulation of stress fiber assembly	0.769231	-4.35444	PPM1E, NF2, CTGF, SMAD3, S100A10, WNT11, EVL, PAK1, RAPGEF3, SDC4, TPM1, ARHGEF10, FHOD1
		cytoskeleton organization	1.82456	-4.53619	ACTB, YEATS4, DMTN, PALM, CAP2, TNIK, TUBB2B, TUBB2A, MICAL2, BFSP1, NEDD9, WTIP, PALLD, TPM1, MARK1, AJUBA, SYNE3, MAST4, DES, ANK2, PPL, TUBB6, CNN2, TUBA1A, TUBA1C, ARHGAP10
	signal transduction	regulation of small GTPase mediated signal transduction	1.61404	-4.44176	A2M, SIPA1L2, ARHGAP19, ARHGAP18, RACGAP1, ARHGAP23, ARHGAP26, ARHGAP25, ARHGAP31, ARHGAP6, SYDE2, RASGRF2, TIAM1, SIPA1L1, STARD8, ARHGAP1, CHN1, RHOBTB1, ARHGAP11A, DEPDC1B, ARHGDIB, KALRN, ARHGAP10	response to X-ray	0.414201	-2.31468	CCND1, XRCC2, BLM, MSH2, TP53, PMAIP1, RAD51	potassium ion transport	1.40351	-2.67818	KCNH1, HCN1, KCND3, SLC12A8, KCNB2, KCNN2, KCNG1, KCNMB2	potassium ion transport	1.23023	-2.1027	KCNG1, KCND3, KCNB2, KCNMB2, KCNN2, HCN1, KCNH1
		protein phosphorylation	3.57895	-3.94108	PDGFB, NUAK1, PASK, PKMYT1, AURKA, AURKB, PRKG1, FES, MAP3K6, WNK4, PAK1, CDK15, TNIK, LIMK2, CDK6, CDKL5, MARK1, NEK11, DAPK1, PRKD1, HUNK, CCND1, CDKL1, CAMK4, BUB1B, WNT11, KALRN, CAMK1D, SGK494, NEK2, ERBB2, STK17B, TRIB3, TRIB2, VRK1, BUB1, DYRK2, ERCC2, ALPK2, BIRC5, GAS6, GSG2, FNIP2, PLK4, PLK1, RASSF2, ADM2, BMPR1B, MYLK, TSSK6, RHO	regulation of small GTPase mediated signal transduction	1.59763	-5.13615	DLC1, A2M, ARHGAP19, ARHGAP18, ARHGAP22, ARHGAP6, PLEKHG2, RAC2, TIAM1, ARHGAP1, RHOBTB1, DEPDC1B, ARHGAP11A, ARHGDIB, OBSCN, SIPA1L2, RACGAP1, ARHGAP23, ARHGAP26, ARHGAP25, ARHGAP31, ARHGAP33, SYDE2, RASGRF2, SIPA1L1, CHN1, ARHGAP10	negative regulation of protein kinase activity	1.57895	-2.83385	IL6, PPM1E, PODN, BGN, ADORA2A, SOCS3, TRIB3, RTN4RL2, THY1	response to mechanical stimulus	1.05448	-2.08756	RCAN1, POSTN, ANGPT2, TNC, ASNS, THBS1
		response to estradiol	0.982456	-2.31629	TXNIP, CRYAB, OPRL1, EZH2, OXTR, POSTN, RBBP8, CCND1, CTGF, PTN, WFDC1, NR2F2, DNMT3B, MYC	negative regulation of transcription by RNA polymerase II	4.31953	-2.03792	E2F1, JDP2, MEF2A, E2F7, EZH2, ANKRD1, AURKB, HOXC8, OSR1, GATA6, WWC3, NR2F2, BHLHE41, MYC, NR2F1, PITX2, ALX1, EGR1, BEND6, HIST1H1B, RCOR2, TP53, TLE4, HMGA2, MSC, DDIT3, RBBP8, HOXD9, HES1, CCND1, UHRF1, ZGLP1, TFAP2A, FOXC2, NFE2L3, FGFR1, CAV1, TSHZ1, FOXM1, FHL2, TRIB3, NFIX, SOX6, CXXC5, HIC1, NPAS1, AHRR, EZR, PER3, BHLHE40, DNMT3B, KLF5, TXNIP, FZD8, SMAD7, KLF11, KLF16, SUV39H1, LMCD1,…	detection of temperature stimulus involved in sensory perception of pain	0.701754	-2.50159	TRPV1, ANO1, ADORA1, MMP24	neuropeptide signaling pathway	1.40598	-2.24517	UCN, NPBWR1, NXPH4, NPPA, SCG5, GPR1, SORCS2, QRFP
		intracellular signal transduction	3.22807	-3.78691	TUFT1, NUAK1, PREX2, CSPG4, STK17B, ASB12, KIT, RAB40B, RASA4B, CTGF, WNK4, PLA2G1B, DCLK2, RAPGEF3, DEPDC1B, RASA4, PAG1, TNIK, NUDT4, SPSB1, MAPK11, DEPDC1, DGKI, RACGAP1, NEK11, MARK1, GSG2, DAPK1, PRKD1, HUNK, FMN2, MAST4, TNS1, CAMK4, CHN1, ADRA1B, DEPTOR, HSPB1, ASB3, RGS9, APBB2, TSSK6, MELK, UNC13A, IGFBP5, KALRN	intracellular signal transduction	3.01775	-3.42635	NUAK1, TUFT1, GRIP1, PREX2, PRKAG2, CSPG4, RASA4B, CTGF, WNK4, PLA2G1B, GUCY1A3, MASTL, DEPDC1B, RAPGEF3, PAG1, TNIK, SOCS2, DEPDC1, MARK1, NEK11, DAPK1, FMN2, MAST4, HUNK, TNS1, CAMK4, HSPB1, GUCY1B3, ASB3, MELK, UNC13A, STK17B, ASB12, KIT, RAB40B, STK32B, SH2B3, DCLK2, RASA4, MAPK11, DGKI, RACGAP1, GSG2, DNMBP, ADRA1B, CHN1, RGS7, DEPTOR, CIT, APBB2, IGFBP5	regulation of complement activation	0.877193	-2.40616	CD55, C4A, C4B, CFI, C8G	synaptic transmission, glutamatergic	0.702988	-2.02384	ADORA2A, CLSTN3, SLC1A4, GRIK2
						protein phosphorylation	3.25444	-3.15805	ACVRL1, PDGFB, NUAK1, PRKAG2, PKMYT1, AURKA, AURKB, PRKG1, WNK4, PAK1, CDK15, TNIK, LIMK2, CDK6, PBK, NEK11, MARK1, CDKL5, DAPK1, HUNK, CCND1, CAMK4, BUB1B, WNT11, NEK7, CAMK1D, SGK494, FGFR1, POMK, NEK2, STK17B, TRIB3, TRIB2, VRK1, SPEG, BUB1, DYRK2, PIK3R1, ERCC2, OBSCN, MEX3B, BIRC5, GAS6, GSG2, FNIP2, PLK4, PLK3, PLK2, PLK1, RASSF2, ADM2, CIT, BMPR1B, MYLK, RHO					cell-cell signaling	2.28471	-2.08616	TNFSF18, EDN1, TNFAIP6, BDNF, INHBA, CTGF, GREM1, ADORA2A, FGF9, SST, NTF3, WNT2, FJX1
						response to estradiol	1.00592	-2.90778	BID, TXNIP, SOCS2, EZH2, OXTR, POSTN, RBBP8, CCND1, ETS1, CTGF, PCNA, PTN, WFDC1, COL1A1, NR2F2, DNMT3B, MYC					negative regulation of protein kinase activity	1.58172	-2.9177	SOCS3, IL6, ADORA2A, CDKN2A, BGN, TRIB3, THY1, PODN, PPM1E
						estrous cycle	0.414201	-2.95273	EGR1, GNRH1, ETS1, PCNA, OXTR, PTN, HAS2
						integrin-mediated signaling pathway	1.06509	-2.93534	ADAM11, FUT8, ITGA11, ITGB4, ITGA10, NEDD9, ITGA3, ITGA4, COL16A1, MYH9, ITGBL1, NME2, DOCK1, ITGA6, CTGF, ITGAV, ITGA7, ADAM12
						positive regulation of glomerular filtration	0.236686	-2.78608	PDGFB, F2RL1, GJA1, GAS6
	cell proliferation	kinetochore assembly	0.350877	-2.2746	CENPA, CENPF, CENPW, CENPE, CENPH	kinetochore assembly	0.295858	-2.00418	CENPA, CENPF, CENPW, CENPE, CENPH	positive regulation of epithelial cell proliferation	1.40351	-3.49367	NME2, IL6, SFRP1, FGF9, DLX5, VEGFA, FGF1, BMP6	positive regulation of JNK cascade	1.23023	-2.60024	RASSF2, FZD7, TNFRSF19, F2RL1, TPD52L1, RASGRP1, CTGF
		positive regulation of DNA-directed DNA polymerase activity	0.280702	-2.13206	RFC5, RFC3, CHTF18, DSCC1	cell division	4.73373	-18.4293	KIFC1, AURKA, PTTG1, ZNF16, FAM83D, CCNE2, KIF2C, CDCA8, HMCN1, CDCA7, OIP5, CDCA2, MASTL, PARD3B, CCNA1, CDCA5, CCNA2, TUBA1B, CABLES1, CDCA3, KIF14, CDK1, CDC6, KIF11, LIG1, TPX2, CDK6, UBE2C, HMGA2, TACC3, MCM5, NCAPD3, WEE1, RBBP8, NCAPD2, CCND1, MAD2L1, SPAG5, CCND2, ZWINT, BUB1B, HAUS7, HAUS8, TRIOBP, HAUS5, NEK2, ANAPC15, NEDD9, NR3C1, SPC24, SPC25, VRK1, NCAPH, NCAPG, BUB1, SKA3, FBXO5, Z…	cellular response to transforming growth factor beta stimulus	1.22807	-3.17925	WNT2, WNT4, LIMS1, SFRP1, POSTN, PDE3A, COL1A1	cellular response to transforming growth factor beta stimulus	1.05448	-2.4323	COL1A1, EDN1, SFRP1, POSTN, WNT2, LIMS1
		cell division	4.91228	-16.8935	KIFC1, AURKA, PTTG1, FAM83D, CCNE2, KIF2C, CDCA8, HMCN1, CDCA7, CDCA2, PARD3B, TUBA1A, CCNA1, CDCA5, CCNA2, TUBA1B, TUBA1C, KIF14, CDK1, CDC6, KIF11, LIG1, TPX2, CDK6, UBE2C, TACC3, HMGA2, MCM5, WEE1, RBBP8, CCND1, MAD2L1, SPAG5, ZWINT, BUB1B, HAUS7, HAUS8, HAUS5, NEK2, ANAPC15, NEDD9, SPC24, SPC25, VRK1, NCAPH, TUBB, NCAPG, BUB1, SKA3, SKA1, ZWILCH, HELLS, ERCC6L, NUF2, CENPF, SYCE2, KIF18B, NDC…	cell population proliferation	3.01775	-4.46998	STIL, FGF5, CSPG4, AURKB, MCM10, FAM83D, EDNRA, KIF2C, MCM7, BOK, GAB1, RAPGEF3, FGF1, BHLHE41, MYC, CYR61, CDK1, KIF15, TP53, TPX2, SKP2, TACC3, UHRF1, CD34, TACSTD2, NAB2, BUB1B, MELK, BCAT1, ELN, BOP1, TRAIP, TYMS, BUB1, ERCC2, GNAT1, POLR3G, MKI67, DLGAP5, CENPF, DACH1, CDC25C, CDC25A, GAS6, PLK1, DLX5, ADRA1B, PCNA, TCF19, ADRA1D, MYH10	mitotic cell cycle	2.2807	-2.06474	CENPF, AURKA, AURKB, PTTG1, SPC24, SPC25, FAM64A, CCNB2, APITD1-CORT, OIP5, BUB1, BUB1B, SKA3
		cell population proliferation	3.57895	-6.61336	STIL, FGF5, CSPG4, AURKB, FES, MCM10, CITED2, GPC4, FAM83D, KIF2C, BOK, GAB1, RAPGEF3, BHLHE41, FGF1, MYC, CYR61, CDK1, KIF15, TPX2, SKP2, TACC3, PRKD1, UHRF1, DNPH1, TACSTD2, BUB1B, EMP1, MELK, BCAT1, ERBB2, ELN, BOP1, TCF7L2, TRAIP, TYMS, BUB1, ERCC2, POLR3G, GNAT1, MKI67, DLGAP5, MET, CENPF, CDC25C, GAS6, PLK1, ADRA1B, TCF19, ADRA1D, MYH10	apoptotic process	3.5503	-2.0994	STEAP3, DLC1, SH3RF1, MEF2A, CADM1, GDF6, GJA1, PMAIP1, SHB, TMEM173, CDCA7, UNC5B, TIAM1, BOK, ZNF443, PAK1, CDK1, EVA1A, YARS, TP53, TPX2, HRK, ESPL1, MCM2, BCL2L12, DDIT3, DAPK1, BUB1B, GADD45B, MELK, PHLPP1, GULP1, STK17B, BEX2, NR3C1, GREM1, TRAIP, PEG10, DOCK1, BUB1, TNFRSF19, PCSK9, TRAF5, PHLDA2, ERCC2, CKAP2, ACTC1, KLF11, BIRC5, PPP1R13L, GAS6, BRCA1, SEMA6A, PLK3, BBC3, SULF1, PPP1R13B…	canonical Wnt signaling pathway	1.22807	-2.01638	WNT2, WNT4, SFRP1, WNT11, CDH3, FZD7, GLI1
		microtubule-based movement	1.40351	-6.26854	KIF14, KIF23, KIF22, KIFC1, KIF4A, KIF24, KIF11, KIF17, KIF15, KIF18A, KIF18B, CENPE, RACGAP1, KIF2C, KIF20B, SH3GL2, KIF26B, KIF20A, KIF13B, NGF	mitotic cell cycle	3.49112	-14.2887	KIF22, PKMYT1, AURKA, PTTG1, AURKB, FAM83D, KIF2C, OIP5, CDCA2, MASTL, CCNA1, CDCA5, CCNA2, ASPM, CDCA3, CDK1, CDC6, KIF11, KIF15, TPX2, PBK, HMGA2, WEE1, RBBP8, BUB1B, HAUS7, HAUS8, TRIOBP, HAUS5, NEK2, ANAPC15, NEDD9, ANLN, NR3C1, CEP55, SPC24, SPC25, VRK1, BUB1, SKA3, FBXO5, ZWILCH, HELLS, ERCC6L, YEATS4, NUF2, CENPF, NDC80, BIRC5, CDC20, CDC25C, REEP4, CDC25A, FAM64A, CCNB2, PLK1, KIF20B, CEN…	positive regulation of JNK cascade	1.22807	-2.5347	CTGF, RASGRP1, RASSF2, F2RL1, TNFRSF19, TPD52L1, FZD7
		mitotic cell cycle	3.50877	-12.0948	KIF22, PKMYT1, AURKA, PTTG1, AURKB, FAM83D, KIF2C, CDCA2, CCNA1, CCNA2, CDCA5, ASPM, CDC6, CDK1, KIF11, KIF15, TPX2, HMGA2, WEE1, RBBP8, BUB1B, HAUS7, HAUS8, HAUS5, NEK2, ANAPC15, NEDD9, ANLN, CEP55, SPC24, SPC25, VRK1, BUB1, SKA3, SKA1, ZWILCH, HELLS, ERCC6L, YEATS4, NUF2, CENPF, BIRC5, CDC20, NDC80, CDC25C, FAM64A, CCNB2, PLK1, KIF20B, CENPW	chromosome segregation	1.12426	-5.70226	KIF11, NEK2, NUF2, CENPF, NDC80, CENPE, NR3C1, TOP1MT, ESCO2, BRCA1, SPC25, OIP5, SPAG5, HJURP, CDCA2, CENPW, SKA3, TOP2A, ERCC2
		chromosome segregation	1.19298	-5.3955	KIF11, NEK2, NUF2, CENPF, NDC80, CENPE, ESCO2, BRCA1, SPC25, HJURP, SPAG5, CDCA2, CENPW, SKA3, SKA1, TOP2A, ERCC2	DNA replication	2.48521	-12.1438	CLSPN, BLM, KIAA0101, NFIX, POLA2, MCM10, CDT1, MCM7, NT5M, ORC6, RHNO1, EGF, ORC1, EXO1, RECQL4, CDK1, GINS2, CDC6, POLH, DTL, LIG1, GINS4, BRIP1, RMI2, MCM2, WRN, TOP1MT, CDC25C, RNASEH2A, MCM4, MCM5, BRCA1, CDC25A, RBBP8, RFC5, RFC3, RRM2, PCNA, CHTF18, CHAF1A, PTMS, DSCC1
		microtubule-based process	0.561404	-2.17096	TUBB, TUBB2B, TUBB2A, TUBB6, TUBA1A, TUBA1B, TUBA1C, GTSE1	cell cycle	2.01183	-4.02885	STEAP3, E2F2, PARD3, DBF4B, FOXM1, JAG2, BEX2, AURKA, AURKB, ZNF16, DDX12P, PRR5, HMCN1, HJURP, PARD3B, CABLES1, TXNIP, TP53, SUV39H1, CDC20, MCM2, GPER1, CDKN3, BRCA1, ESCO2, CCND1, UHRF1, KRT18, CCND2, RASSF2, CHTF18, PARD6G, CHAF1A, PDCD2L
		DNA replication	2.17544	-7.44067	CLSPN, BLM, KIAA0101, NFIX, MCM10, CDT1, ORC6, ATRIP, ORC1, RECQL4, GINS2, CDC6, CDK1, DTL, LIG1, BRIP1, RMI2, MCM2, CDC25C, RNASEH2A, BRCA1, MCM5, RBBP8, RFC5, RFC3, RRM2, CHTF18, CHAF1A, PTMS, CHAF1B, DSCC1	strand displacement	0.591716	-4.11683	EXO1, RAD51AP1, XRCC2, BLM, BRIP1, RMI2, WRN, BRCA1, RAD51, RBBP8
		cell cycle	1.96491	-3.20071	STEAP3, E2F2, PARD3, DBF4B, FOXM1, JAG2, AURKA, AURKB, DDX12P, PRR5, HMCN1, HJURP, PARD3B, TXNIP, SUV39H1, CDC20, MCM2, CDKN3, ESCO2, BRCA1, CCND1, UHRF1, KRT18, RASSF2, CHTF18, PARD6G, CHAF1A, CHAF1B	positive regulation of GTPase activity	4.49704	-5.91394	DLC1, FGF5, A2M, PDGFB, PDGFA, EZH2, PREX2, ARHGAP19, ARHGAP18, RAB3IP, ARHGAP22, ARHGAP6, RASA4B, ARHGAP1, CSF2RB, RAPGEF3, ARHGAP11A, DEPDC1B, DOCK10, FGF1, AGAP2, DOCK11, RAPGEF1, ERRFI1, SIPA1L2, DEPDC1, PSD2, ARHGAP23, ARHGAP26, FARP1, CDKL5, ARHGAP25, NCAM1, ARHGAP31, ARHGAP33, RASGRF2, JUN, WNT11, CAV2, FGFR1, ASAP2, KIT, CYTH3, RASAL2, RGS10, DOCK2, PLEKHG2, DOCK1, CDC42EP1, RASGRP3, RASG…
		strand displacement	0.561404	-3.03349	RAD51AP1, XRCC2, BLM, BRIP1, RMI2, BRCA1, RAD51, RBBP8	regulation of cell cycle	1.59763	-5.79053	E2F2, FIGNL1, FOXM1, PRR11, KIAA0101, PKMYT1, BEX2, BOP1, MYBL2, CCNE2, ZNF703, MASTL, CDK15, CABLES1, DTL, SKP2, CENPF, INHA, CDC25C, WEE1, CDKL5, CDC25A, CCNB1, CCNB2, PLK1, JUN, GADD45B
		regulation of cell cycle	1.68421	-5.52369	E2F2, DTL, FIGNL1, FOXM1, PRR11, SKP2, KIAA0101, PKMYT1, CENPF, INHA, BOP1, CDC25C, MYBL2, CDKL5, WEE1, CCNB1, CCNE2, ZNF703, CCNB2, CDKL1, PLK1, JUN, GADD45B, CDK15	regulation of apoptotic process	1.77515	-2.82486	STEAP3, PHLPP1, BID, GDF6, GDF5, BEX2, PMAIP1, TP53I3, BOK, TRAF5, EGR1, NTF3, ACTN4, TP53, SKP2, ACTN1, TNFRSF14, BIRC5, WRN, INHA, BRCA1, CARD10, DAPK1, INHBE, ETS1, BBC3, PPP1R13B, GDF15, TP53INP1, BMP6
		DNA synthesis involved in DNA repair	0.631579	-2.88447	RFC3, RAD51AP1, XRCC2, BLM, BRIP1, RMI2, BRCA1, RAD51, RBBP8	DNA replication initiation	0.710059	-4.88106	CCNE2, CDC6, MCM7, GINS4, PRIM2, ORC6, MCM2, POLA2, MCM10, MCM4, ORC1, MCM5
		DNA replication initiation	0.561404	-2.4694	CCNE2, CDC6, PRIM2, ORC6, MCM2, MCM10, ORC1, MCM5	protein localization to kinetochore	0.295858	-2.32342	CDK1, TTK, BUB1B, SPDL1, AURKB
		positive regulation of fibroblast proliferation	1.05263	-5.32406	E2F1, CDC6, PDGFB, PDGFA, CDK6, RNASEH2B, GAS6, ANXA2, CCNB1, AGT, JUN, PLA2G1B, MYC, CCNA2, FN1	DNA synthesis involved in DNA repair	0.710059	-4.46324	EXO1, RFC3, RAD51AP1, XRCC2, POLH, BLM, BRIP1, RMI2, WRN, BRCA1, RAD51, RBBP8
		protein localization to kinetochore	0.350877	-2.60251	CDK1, TTK, BUB1B, SPDL1, AURKB	response to wounding	0.769231	-2.61382	F2RL2, PDGFB, PDGFA, TNC, ITGB4, ABHD2, AURKA, GLI1, CTGF, MYC, FABP5, FN1, F2R
		liver regeneration	0.491228	-2.05925	TYMS, CCND1, UCP2, EZH2, AURKA, MYC, GLI1	telomere maintenance via recombination	0.473373	-2.05368	RFC5, RFC3, LIG1, PRIM2, PCNA, POLA2, WRN, RAD51
						positive regulation of fibroblast proliferation	0.946746	-5.13219	E2F1, CDC6, PDGFB, PDGFA, CDK6, RNASEH2B, GAS6, WNT2, CCNB1, AGT, JUN, PLA2G1B, PDGFC, MYC, CCNA2, FN1
						positive regulation of DNA replication	0.591716	-2.43996	CDK1, PDGFB, PDGFA, NPM2, JUN, NPM1, PCNA, PLA2G1B, PDGFC, GLI1
						liver regeneration	0.473373	-2.30116	TYMS, CCND1, UCP2, EZH2, PCNA, AURKA, MYC, GLI1
	metabolism	oligosaccharide biosynthetic process	0.350877	-2.42848	ST6GALNAC5, FUT8, B3GALT2, B3GALT1, B3GALNT1	collagen catabolic process	0.828402	-3.05755	COL26A1, COL4A1, COL6A6, COL13A1, COL6A3, COL6A2, COL6A1, COL12A1, MMP16, COL1A1, COL5A3, COL11A1, COL8A2, MMP11	collagen catabolic process	2.10526	-6.9087	MMP10, ADAMTS14, COL13A1, COL6A3, MMP27, COL15A1, COL12A1, COL1A1, MMP3, COL8A2, MMP12, COL10A1	collagen catabolic process	1.93322	-6.05281	MMP12, COL1A1, COL15A1, ADAMTS14, MMP7, COL12A1, MMP3, COL8A2, COL10A1, COL6A3, MMP10
		anaphase-promoting complex-dependent catabolic process	0.912281	-2.39614	CCNB1, CDK1, MAD2L1, PLK1, ANAPC15, SKP2, BUB1B, AURKA, CDC20, PTTG1, AURKB, UBE2C, PSMB9	tetrahydrofolate metabolic process	0.295858	-2.32342	MTHFD2, TYMS, SHMT2, DHFR, MTHFD1L	amino acid transport	0.877193	-2.1621	SLC38A5, SLC1A4, SLC7A3, SLC7A5, SLC7A11	response to drug	2.6362	-2.25242	NNMT, HTR1D, WFDC1, INHBA, THBS1, DUSP6, ASS1, ICAM1, COL1A1, IL6, SFRP1, CDH3, ADORA2A, SST, RAD54L
		response to drug	2.31579	-2.45927	HMGB2, OXTR, CDH3, TYMS, GATA6, OXCT1, SEMA3C, PTN, SRD5A1, HTR1D, THBS1, FOSL1, MYC, DNMT3B, TXNIP, CDK1, SLC8A1, ACTC1, MYO6, FZD1, ATP1A3, CENPF, ITGA3, RAD54L, RAD51, CCNB1, HDAC5, INHBA, VEGFC, CCND1, JUN, WFDC1, HTR2B	amino acid transport	0.532544	-2.40427	SLC38A5, SLC1A4, SLC1A5, SLC38A2, SLC7A3, SLC7A1, SLC38A1, SLC7A5, MYC	response to drug	2.80702	-2.53185	IL6, ACTC1, ADORA2A, CENPF, PDE3A, CDH3, CCNB1, INHBA, TNFRSF11B, SFRP1, WFDC1, COL1A1, HTR1D, SST, DUSP6, NNMT
						oligosaccharide biosynthetic process	0.295858	-2.15374	ST6GALNAC5, FUT8, B3GALT2, B3GALT1, B3GALNT1
						DNA biosynthetic process	0.473373	-2.58974	TYMS, CTGF, LIG1, PRIM2, CENPF, POLA2, POLQ, TK1
	differentiation	osteoblast differentiation	1.19298	-3.07387	BMP3, FIGNL1, TNC, ITGA11, LEF1, LRRC17, SOX8, TPM4, GLI1, IARS, SEMA7A, CREB3L1, COL6A1, WNT11, IGFBP5, CYR61, BMP6	positive regulation of chondrocyte differentiation	0.473373	-3.50189	ACVRL1, GDF6, GDF5, SMAD3, SOX6, BMPR1B, LOXL2, BMP6	osteoblast differentiation	1.92982	-4.03275	ALPL, SFRP1, FGF9, DLX5, VCAN, WNT11, COL1A1, SNAI1, BMP6, IGFBP5, GLI1	trophoblast giant cell differentiation	0.702988	-2.744	SOCS3, LIF, E2F7, MDFI
						osteoblast differentiation	1.18343	-3.56422	BGLAP, FIGNL1, TNC, ITGA11, FHL2, GJA1, LRRC17, SOX8, EPHA2, GLI1, IARS, DLX5, CREB3L1, COL6A1, WNT11, COL1A1, TMEM119, IGFBP5, CYR61, BMP6
