# Supplementary material for: Differential gene expression in decidualized human endometrial stromal cells induced by different stimuli
Source: Sci Rep. 2024 Apr 2;14:7726. doi: 10.1038/s41598-024-58065-z (PMC10987566; doi:10.1038/s41598-024-58065-z)
Supplement: Supplementary file 6 — Supplementary Table 5. [file 41598_2024_58065_MOESM6_ESM.xlsx]

## Sheet: ST5 DEGs in vivo
Supplementary Table S5. Differentially expressed genes by in vivo decidualization
Up-regulated genes				Down-regulated genes
AAGAB	KANSL3	SIGLEC17P		A2M-AS1	ERCC-00168	NOL10	SLC18A2
AASS	KAT2A	SIK1		AARD	ERCC6L	NOL4L	SLC1A3
ABCA1	KAT2B	SIM1		ABCD3	EREG	NOL6	SLC1A4
ABCA13	KAT5	SIPA1L2		ABCG1	ERH	NOTCH1	SLC20A2
ABCB1	KB-1460A1.5	SIRT2		ABCG2	ERO1B	NOTCH2	SLC22A11
ABCB10	KBTBD4	SKAP2		ABHD17B	ESCO2	NPAP1	SLC22A5
ABCB7	KCCAT333	SLAMF1		ABHD17C	ESR1	NPAS2	SLC23A2
ABCB8	KCNAB3	SLC10A3		ABHD18	ESRRG	NPAS3	SLC25A11
ABCC3	KCNC4	SLC10A5		ABHD3	ETAA1	NPDC1	SLC25A13
ABCC4	KCND3	SLC10A6		ABI2	ETFB	NPNT	SLC25A23
ABCC8	KCNJ10	SLC11A2		ABO	ETNK2	NPPC	SLC25A29
ABCC9	KCNJ3	SLC13A3		AC000123.2	ETNPPL	NPR1	SLC25A35
ABHD6	KCNJ6	SLC15A1		AC005481.5	ETV1	NPRL2	SLC25A40
ABI3BP	KCNJ8	SLC16A10		AC005593.2	ETV3	NPTX1	SLC26A2
ABLIM2	KCNK3	SLC16A7		AC005754.8	ETV5	NPTX2	SLC26A6
ABTB1	KCNMA1-AS1	SLC22A14		AC006042.8	EVA1A	NPTXR	SLC26A7
AC000120.7	KCNV2	SLC22A23		AC006277.2	EVC2	NQO1	SLC27A1
AC002984.2	KCP	SLC22A3		AC006946.16	EWSR1	NR3C1	SLC27A6
AC003986.6	KCTD11	SLC25A14		AC007191.4	EXO1	NR3C2	SLC29A1
AC004775.5	KCTD2	SLC25A19		AC007278.3	EXOC4	NR4A3	SLC29A3
AC005062.2	KCTD6	SLC25A21		AC007790.4	EXOC6	NR5A2	SLC29A4
AC005154.6	KCTD7	SLC25A21-AS1		AC008088.4	EXOG	NR6A1	SLC2A11
AC005480.1	KCTD8	SLC25A22		AC009120.6	EXPH5	NRCAM	SLC2A13
AC005682.5	KDR	SLC25A28		AC009166.7	EXT2	NREP	SLC2A14
AC007325.2	KHNYN	SLC25A42		AC009404.2	EXTL3	NRG1	SLC2A4
AC013275.2	KIAA0100	SLC25A43		AC009961.3	EYA2	NRIP1	SLC2A6
AC013463.2	KIAA0319L	SLC26A11		AC010287.1	EZH2	NRIP2	SLC31A1
AC015987.1	KIAA0391	SLC27A4		AC010872.1	F11R	NRM	SLC35B4
AC016907.3	KIAA0408	SLC2A8		AC011043.1	F13A1	NRP2	SLC35C1
AC023590.1	KIAA0513	SLC30A1		AC011239.2	F2RL1	NRXN1	SLC35D1
AC025335.1	KIAA1191	SLC35A3		AC012358.8	F2RL2	NRXN3	SLC35F2
AC068282.3	KIAA1324	SLC35C2		AC012360.6	F5	NSF	SLC36A4
AC072062.1	KIAA1522	SLC35E2B		AC013474.4	FAAP100	NSUN2	SLC37A4
AC091814.3	KIAA1644	SLC35F6		AC016757.3	FABP7	NSUN3	SLC38A11
AC093642.1	KIF13A	SLC35G1		AC017002.2	FADS2	NSUN7	SLC39A8
AC098614.2	KIF16B	SLC35G2		AC018647.3	FAM107B	NT5C2	SLC41A2
AC108676.1	KIF5A	SLC37A3		AC018693.6	FAM110B	NT5DC2	SLC44A3
ACACB	KIR2DL4	SLC38A5		AC020951.1	FAM111B	NT5DC3	SLC45A1
ACADSB	KITLG	SLC38A6		AC022819.3	FAM120B	NT5E	SLC47A1
ACBD5	KLB	SLC38A7		AC023481.1	FAM122B	NTAN1	SLC4A4
ACE2	KLHL11	SLC38A9		AC025171.1	FAM129A	NTHL1	SLC5A3
ACER3	KLHL13	SLC39A1		AC064875.2	FAM133B	NTM	SLC6A16
ACKR1	KLHL2	SLC39A13		AC073316.1	FAM133CP	NTN4	SLC6A20
ACKR3	KLHL3	SLC3A1		AC074289.1	FAM135A	NUCKS1	SLC7A11
ACLY	KLHL5	SLC41A1		AC078842.4	FAM136A	NUDT6	SLC7A3
ACOT1	KLK8	SLC44A2		AC079612.1	FAM149A	NUDT9	SLC7A5
ACOT4	KLRC4	SLC46A3		AC083843.1	FAM149B1	NUF2	SLC7A7
ACOT9	KLRD1	SLC48A1		AC083884.8	FAM151B	NUP155	SLC8A1-AS1
ACRC	KPNA3	SLC4A11		AC087294.2	FAM160B2	NUP188	SLCO5A1
ACSL4	KRBOX1	SLC4A2		AC091801.1	FAM162B	NUP62	SLF1
ACSL6	KREMEN1	SLC5A5		AC092066.1	FAM169A	NUSAP1	SLFN12
ACSM6	KRT23	SLC5A6		AC093323.3	FAM172A	NUTM2D	SLFN13
ACSS3	KRT34	SLC6A6		AC093690.1	FAM173B	NXF3	SLFN5
ACTG1P10	KRT81	SLC6A8		AC093818.1	FAM175A	NXNL2	SLIRP
ACTR1B	KXD1	SLC7A8		AC104651.2	FAM183A	NXPE3	SLIT2
ACTR3B	LACC1	SLC9B1		AC104654.2	FAM184A	NXT1	SLITRK6
ACVR2B	LAMA2	SLCO3A1		AC106786.1	FAM189A2	NXT2	SLMAP
ACYP2	LAMA5	SLIT3		AC124789.1	FAM196A	OAF	SLX4IP
ADAM23	LAMB1	SLITRK4		AC137932.4	FAM19A2	OARD1	SMAD1
ADAMTS15	LAMC3	SLPI		AC138517.6	FAM201A	OAZ2	SMAD3
ADAMTS17	LAMTOR1	SMAD4		AC144831.1	FAM206A	OBSCN	SMAD9
ADAMTS5	LAMTOR3	SMAP2		ACAD8	FAM214B	OCEL1	SMARCB1
ADAMTS6	LANCL3	SMARCAL1		ACAD9	FAM217B	OCIAD2	SMC2
ADAMTS7P4	LARGE1	SMC2-AS1		ACAT2	FAM219A	OCLM	SMC4
ADAMTS8	LARGE2	SMG1P5		ACBD4	FAM220A	OCLN	SMC6
ADAMTS9-AS1	LAS1L	SMG8		ACCS	FAM221A	ODC1	SMCHD1
ADAMTSL5	LBP	SMIM13		ACKR2	FAM227A	OGDHL	SMCO1
ADARB1	LCK	SMIM3		ACOT7	FAM229A	OGFOD3	SMCO3
ADAT2	LCP1	SMUG1		ACOX2	FAM49B	OGN	SMG7
ADCY1	LDHA	SMYD5		ACP2	FAM58A	OIP5	SMIM19
ADCY5	LDOC1	SNAP25		ACRV1	FAM63A	OLFM1	SMIM20
ADGRD1	LEAP2	SNAPC3		ACSL3	FAM64A	OLFML2A	SMIM22
ADGRE2	LEFTY2	SNCA		ACSM3	FAM69B	OLFML2B	SMO
ADH1B	LENG8-AS1	SNED1		ACSS1	FAM84A	OLMALINC	SMOX
ADH1C	LGALS3	SNRNP35		ACSS2	FAM89B	OR2A7	SMPD4
ADH5	LGI4	SNTA1		ACTN3	FAM92B	ORC1	SMURF1
ADI1	LGMN	SNX10		ACTR5	FAM98B	ORC2	SMYD2
ADPGK	LHFPL3	SNX11		ACVR1B	FAN1	ORC6	SMYD3
ADPGK-AS1	LIFR	SNX16		ADAL	FANCA	OSBPL3	SMYD4
ADRA2A	LIFR-AS1	SNX18P3		ADAM11	FANCC	OTUD4	SNAP29
AF127577.11	LIG3	SNX21		ADAM12	FANCD2	OTUD7A	SNAP91
AF129075.5	LIMD1	SNX25		ADAM28	FANCI	OVGP1	SNAPC2
AF131215.2	LIMK2	SNX29		ADAM8	FANCL	OXNAD1	SNAPC4
AF131215.9	LIMS2	SNX4		ADAMTS14	FAR2	P2RX2	SNHG10
AFAP1	LIN9	SNX7		ADAMTS16	FASTK	P2RX4	SNHG19
AFG3L1P	LINC-PINT	SNX8		ADAMTS18	FAT1	P2RX5	SNHG20
AFG3L2	LINC00240	SOAT1		ADCK1	FBF1	P2RY10	SNHG25
AGAP3	LINC00265	SOD2		ADCY10P1	FBN2	PABPC1L	SNHG7
AGBL2	LINC00271	SOD3		ADCY6	FBRS	PABPC4L	SNHG9
AGBL3	LINC00330	SORCS1		ADCYAP1R1	FBXL17	PABPN1	SNN
AGPAT3	LINC00339	SOX5		ADGRA3	FBXL21	PACRG	SNORA59B
AGR3	LINC00342	SP110		ADGRB3	FBXO11	PAF1	SNORA73
AGT	LINC00467	SP140L		ADGRL1	FBXO16	PAFAH1B3	SNPH
AHCY	LINC00507	SP4		ADGRL4	FBXO31	PAG1	SNRPA1
AHSA2	LINC00622	SPACA6P-AS		ADK	FBXO33	PAGE4	SNX30
AIMP2	LINC00649	SPAG5-AS1		ADO	FBXO38	PAICSP1	SNX32
AK1	LINC00664	SPANXA2-OT1		ADRB1	FBXO40	PAK1	SNX6P1
AKAP13	LINC00853	SPATA24		ADSSL1	FBXO41	PALB2	SOBP
AKNA	LINC00863	SPATA6		AEN	FBXO43	PALD1	SOCS1
AKR1C2	LINC00884	SPATS2		AF011889.5	FBXO44	PAMR1	SOCS2
AKT3	LINC00899	SPDYA		AF131216.6	FBXO6	PANK4	SOCS7
AL354822.1	LINC00908	SPINK2		AFAP1L1	FBXO8	PAPOLA	SOGA1
AL592528.1	LINC00923	SPOCK1		AFAP1L2	FBXO9	PAPOLG	SORBS2
ALDH1A3	LINC01088	SPOP		AFDN	FCGR2A	PAPPA-AS2	SORL1
ALDH6A1	LINC01094	SPOUT1		AFF3	FDPSP4	PAPSS1	SOWAHA
ALG11	LINC01197	SPRN		AGAP1	FEM1A	PAQR3	SOWAHC
ALG1L	LINC01410	SPRYD7		AGAP9	FEM1C	PARD3B	SOX11
ALG2	LINC01473	SPTAN1		AGER	FEN1	PARD6B	SOX12
ALG9	LINC01515	SPTSSA		AGFG2	FGD4	PARG	SOX17
ALKBH1	LINC01560	SQRDL		AGGF1	FGF1	PARGP1	SOX7
ALKBH2	LINC01563	SRBD1		AGL	FGF10-AS1	PARP16	SOX9
ALOX5AP	LINC01579	SRD5A3-AS1		AGO1	FGF23	PARP2	SP2
ALPK1	LINC01615	SRGAP2		AGPAT2	FGF9	PARP3	SP9
AMN1	LINC01616	SRI		AGPAT4-IT1	FGFBP3	PARP8	SPA17
AMPH	LINC01619	SRR		AGPAT5	FGFR3	PATE2	SPAG4
AMY2B	LINS1	SRSF12		AGR2	FGFRL1	PATJ	SPAG5
ANG	LIPA	SS18L1		AGTPBP1	FHDC1	PATL2	SPAST
ANGPTL1	LMCD1	SSBP2		AGXT	FHOD3	PAXBP1-AS1	SPATA1
ANKEF1	LMCD1-AS1	SSSCA1		AHCYL2	FIGN	PAXIP1-AS1	SPATA13
ANKFY1	LMO3	ST20		AHR	FIGNL1	PBK	SPATA17
ANKRD16	LMOD1	ST3GAL1		AIF1L	FJX1	PBLD	SPATA18
ANKRD20A7P	LONP1	ST3GAL5		AIM1	FKBP15	PCAT6	SPATA5
ANKRD27	LPCAT4	ST6GALNAC2		AJUBA	FKTN	PCBP1-AS1	SPATA5L1
ANKRD33B	LPIN3	ST6GALNAC5		AK4	FLG-AS1	PCBP4	SPC24
ANKRD39	LRG1	STAC2		AKAP10	FLI1	PCCA	SPC25
ANKRD49	LRIG3	STAG3L2		AKAP5	FLII	PCDH10	SPDEF
ANKRD54	LRP4	STAM-AS1		AKAP7	FLJ16779	PCDH12	SPDYE1
ANKRD65	LRP5L	STAP1		AKIRIN1	FLJ20021	PCDH17	SPECC1
ANKZF1	LRRC19	STAR		AKNAD1	FLNC	PCDH19	SPEF2
ANO9	LRRC2	STAT3		AL133243.1	FLRT3	PCDH7	SPINK1
ANOS1	LRRC29	STBD1		AL163953.3	FLT1	PCDHAC1	SPINT2
ANPEP	LRRC32	STEAP3		AL356053.1	FLYWCH1	PCDHB14	SPN
ANTXR2	LRRC34	STEAP4		AL358852.1	FMN1	PCDHB2	SPON1
ANXA13	LRRC37A14P	STK38L		ALAS1	FMNL1	PCDHB3	SPRY4-IT1
ANXA2	LRRC37A3	STKLD1		ALCAM	FMNL3	PCDHB5	SPTBN2
ANXA2P2	LRRC37A4P	STOM		ALDH1A1	FN3KRP	PCDHB9	SPTBN5
ANXA2R	LRRC57	STON1		ALDH1L1	FNDC1	PCDHGA11	SQLE
ANXA3	LRRFIP1P1	STOX1		ALDH1L2	FNDC10	PCDHGA2	SRF
ANXA9	LRRTM2	STRADB		ALDOC	FNDC5	PCDHGA7	SRGAP3
AOC3	LRTOMT	STRIP1		ALG1	FNTA	PCLO	SRP14-AS1
AOX1	LSMEM1	STUB1		ALG10	FNTB	PCNA	SRP72P2
AP000254.8	LTB4R	STUM		ALKBH3	FOCAD	PCSK5	SRPK3
AP000437.3	LTBR	STX1A		ALKBH6	FOLH1	PCYT1B	SRRD
AP000442.1	LUCAT1	STXBP1		ALKBH8	FOXD2	PDAP1	SRSF1
AP001347.6	LURAP1	STXBP3		ALOXE3	FOXJ1	PDCL3P4	SRSF8
AP001469.9	LXN	STXBP5		ALS2CL	FOXJ2	PDCL3P5	SRSF9
AP004289.1	LY6G5C	STXBP5-AS1		ALS2CR11	FOXJ3	PDE10A	SSH2
AP3B2	LYN	STYXL1		ALS2CR12	FOXL2NB	PDE12	SSRP1
AP3S2	LYPD3	SUCLG1		ALYREF	FOXM1	PDE4D	SSTR2
AP4E1	LYPLA2	SULT4A1		AMACR	FOXP1-IT1	PDE4DIP	SSUH2
APBB1IP	LYPLAL1	SURF2		AMFR	FOXRED2	PDE5A	SSX2IP
APCDD1	LYSMD4	SUSD5		AMIGO1	FRAS1	PDE6G	ST3GAL2
APH1B	LYVE1	SVIL-AS1		AMOT	FRAT1	PDE7A	ST3GAL4
APITD1-CORT	LZTR1	SWT1		AMOTL2	FREM1	PDE7B	ST3GAL4-AS1
APOB	MAF1	SYK		AMPD3	FREM3	PDE9A	ST6GAL1
APOC1	MAGEF1	SYMPK		ANAPC15	FRG1HP	PDGFB	ST7-AS1
APOD	MAGI1	SYNE3		ANGEL1	FRMD5	PDGFC	ST8SIA1
APOE	MALT1	SYNJ1		ANK2	FRYL	PDGFRL	ST8SIA2
APOL1	MAMDC2	SYNPO		ANKHD1	FSBP	PDIK1L	STAB1
APOL2	MAMDC4	SYNPO2		ANKHD1-EIF4EBP3	FSD1L	PDLIM5	STAG3L5P
APOL6	MAMLD1	SYT14		ANKIB1	FSIP1	PDP2	STAM
AQR	MAN2B1	SYT2		ANKRA2	FSIP2	PDSS2	STAMBPL1
ARAP3	MANBA	TADA1		ANKRD1	FUCA1	PDXK	STARD10
ARC	MAOA	TADA3		ANKRD10-IT1	FUT10	PECAM1	STARD4
ARFGEF2	MAOB	TAF4		ANKRD18A	FUT11	PECR	STARD4-AS1
ARFRP1	MAP10	TAGLN		ANKRD18B	FUT8	PELI3	STARD6
ARHGAP22	MAP1S	TAP1		ANKRD20A11P	FXN	PENK	STARD7-AS1
ARHGAP30	MAP3K3	TAP2		ANKRD29	FYB	PET117	STARD8
ARHGAP9	MAP3K5	TAPBP		ANKRD35	FZD10-AS1	PEX1	STC1
ARHGEF17	MAP6	TARBP2		ANKRD45	FZD4	PEX26	STEAP1
ARHGEF2	MAP7D3	TAS2R1		ANKRD46	FZD6	PFDN4	STIL
ARHGEF6	MAPK10	TATDN3		ANKRD50	FZR1	PFKFB2	STK26
ARID3A	MAPK13	TBC1D1		ANKRD6	G2E3	PFKFB4	STK33
ARID5B	MAPK14	TBC1D13		ANKS1A	GAB1	PFKL	STMN1
ARL14EP	2023-03-02	TBC1D19		ANLN	GABPB1-AS1	PFKP	STMN3
ARL16	2023-03-08	TBC1D2		ANO1	GABRA3	PFN1P2	STN1
ARL4D	2023-03-09	TBC1D25		ANO4	GABRQ	PFN2	STOML1
ARMC2	MARS	TBC1D4		ANO6	GABRR1	PGAP2	STON2
ARMCX2	MARS2	TBC1D8		ANO7L1	GAL3ST4	PGAP3	STRBP
ARMS2	MASP1	TBCCD1		ANXA11	GALE	PGBD5	STRC
ARRDC4	MAT2A	TBCE		ANXA7	GALK1	PGGT1B	STRIP2
ARSG	MAX	TBCEL		AP000347.2	GALNT10	PGM1	STRN4
ASAP2	MBD1	TBP		AP000462.1	GALNT11	PGM2	STT3A
ASB14	MBLAC2	TBX19		AP000462.2	GALNT16	PGM5P2	STX11
ASB7	MBTPS2	TCAF2		AP000473.5	GALNT18	PGR	STX18
ASB8	MCAM	TCEAL3		AP000476.1	GALNT3	PGRMC1	STX18-AS1
ASCC2	MCC	TCEANC		AP000654.5	GALNT8	PHC1	SUGCT
ASCC3	MCCC1	TCN1		AP000708.1	GALNTL6	PHF19	SUGP2
ASL	MCTP2	TCP11L1		AP001372.2	GAPDHP27	PHF21B	SULT1A1
ASTE1	MCU	TCTE3		AP1B1	GAS2L1	PHGDH	SULT1C4
ATAD1	MDH1B	TDRD7		AP3B1	GAS2L3	PHKG1	SUMO1
ATF3	MDM1	TEAD3		AP4M1	GAS6	PHLDA2	SUOX
ATG4A	MDN1	TEK		AP5Z1	GAS7	PHLPP1	SUPT20H
ATG4B	MED14OS	TEX2		APBA2	GATA2	PHOSPHO2	SUV39H2
ATG4C	MED21	TEX30		APEH	GATSL3	PHTF2	SUZ12
ATG7	MED31	TFCP2		APIP	GBGT1	PIANP	SUZ12P1
ATP10A	MEDAG	TFIP11		APLP1	GBP4	PIGCP1	SV2A
ATP13A1	MEG3	TFPI		APMAP	GBP5	PIGHP1	SV2C
ATP5S	MEIS1	TFPI2		APOA1	GCLC	PIGL	SYCP2
ATP6AP1L	MELTF	TGDS		APOBEC3B	GCLM	PIGM	SYDE2
ATP6V0A2	MERTK	TGFBR2		APOM	GCN1	PIGU	SYNGR2
ATP6V1C1	METAP1	TGM1		APOO	GCNT2	PIGW	SYNJ2
ATP6V1C2	METRN	TGM2		APOOL	GCOM1	PIGX	SYNM
ATP8A2	METTL13	TH		APTR	GDA	PIK3CA	SYPL1
ATP8B1	METTL18	THAP3		APTX	GDF7	PIK3CB	SYT1
ATP8B4	METTL23	THAP9		AQP1	GDNF	PIK3CD	SYT11
ATXN10	METTL2B	THBS1		AREL1	GDPD1	PIK3CD-AS2	SYT15
AUH	METTL7A	THBS2		ARFGEF1	GDPD3	PIN4	SYT6
AVPI1	MFAP1	THBS3		ARG2	GEN1	PIP5K1B	SYTL2
AVPR1A	MFN2	THEM4		ARHGAP11A	GFRA1	PITPNC1	SYTL4
AXDND1	MFSD12	THEM6		ARHGAP11B	GFRA2	PKIB	SYTL5
AZGP1	MFSD2A	THEMIS2		ARHGAP18	GGCT	PKN3	SZRD1
B3GALNT1P1	MGAT5	THPO		ARHGAP19	GGT1	PKNOX2	SZT2
B3GALT4	MGST1	THSD7A		ARHGAP29	GHc-857G6.7	PKP4	TAB2
B3GNTL1	MICA	THTPA		ARHGAP42	GHDC	PLAG1	TAC1
B4GALT2	MICAL1	TICAM1		ARHGAP45	GHR	PLAGL2	TACC3
B4GALT6	MICAL2	TIGD2		ARHGAP5-AS1	GHRLOS	PLAU	TACR1
B4GAT1	MIER3	TIMP1		ARHGEF1	GIMAP5	PLCB1	TACSTD2
BAALC-AS1	MIGA2	TIMP3		ARHGEF26	GIMAP6	PLCB2	TAF11
BAIAP2-AS1	MINA	TIMP4		ARHGEF39	GIN1	PLCB3	TAF1A
BAMBI	MINCR	TINF2		ARHGEF9	GINS1	PLCB4	TAF5
BANP	MIPOL1	TIRAP		ARID3B	GINS2	PLCXD1	TAF6
BATF2	MIR222HG	TLCD2		ARID4B	GINS4	PLCXD2	TAF7L
BCAT1	MIR24-2	TLE2		ARL14	GIPC2	PLD6	TAF9B
BCL2L10	MIR6820	TLR3		ARL17B	GJB2	PLEK	TANC1
BCL2L2-PABPN1	MISP	TMBIM1		ARL4C	GLA	PLEKHA6	TANC2
BCL6B	MITF	TMCC1-AS1		ARL5AP2	GLB1L	PLEKHA7	TANGO2
BCL9L	MKL2	TMCO2		ARL5B	GLCE	PLEKHF2	TARBP1
BDH2	MKLN1-AS	TMCO6		ARL6IP1	GLI1	PLEKHG2	TARID
BDKRB2	MLK7-AS1	TMED8		ARL9	GLIS3	PLEKHG4B	TAS2R4
BEST4	MLPH	TMEM104		ARMC3	GLOD4	PLEKHH1	TAX1BP3
BEX5	MLX	TMEM106A		ARMC4	GLRB	PLEKHS1	TBC1D14
BLOC1S1	MMACHC	TMEM116		ARNT2	GLRX5	PLGRKT	TBC1D26
BLOC1S3	MMP12	TMEM120A		ARNTL2	GLT1D1	PLK1	TBC1D30
BLZF1	MMP2	TMEM128		ARPC1A	GLT8D2	PLK2	TBC1D32
BMPER	MMRN1	TMEM132B		ARPC1B	GMDS-AS1	PLK4	TBR1
BMT2	MN1	TMEM138		ARPIN	GMEB1	PLPP2	TBX3
BNIP3	MOB3B	TMEM141		ARRB1	GMEB2	PLPP7	TCEAL2
BOLA1	MORC2	TMEM147-AS1		ARSE	GNB2	PLPPR2	TCEAL5
BOLA3-AS1	MORN1	TMEM154		ARVCF	GNG2	PLXNA2	TCF19
BORCS5	MOV10L1	TMEM17		ASB3	GNL3L	PMAIP1	TCF20
BRINP1	MPDZ	TMEM176A		ASF1B	GNPDA1	PMEPA1	TCF21
BST1	MPP3	TMEM177		ASH1L-AS1	GOLGA6L9	PMF1-BGLAP	TCF3
BST2	MPP6	TMEM18		ASH1L-IT1	GORAB	PMS2CL	TCF4
BTBD18	MPPE1	TMEM184C		ASIC2	GPANK1	POC1A	TCF4-AS2
BTBD3	MPV17L2	TMEM185A		ASNSD1	GPAT3	POC5	TCF7
BTN2A3P	MRAS	TMEM186		ASPA	GPATCH1	PODXL	TCF7L1
BTN3A1	MRGPRF-AS1	TMEM187		ASPM	GPC3	POFUT1	TCFL5
BTN3A3	MRI1	TMEM196		ASRGL1	GPC4	POLA1	TCHP
BVES	MRM3	TMEM198B		ASTN2	GPHA2	POLE	TCIRG1
C10orf54	MRPL10	TMEM204		ASXL3	GPHN	POLH	TCN2
C10orf82	MRPL16	TMEM216		ATAD2B	GPM6A	POLR1A	TCOF1
C11orf1	MRPL2	TMEM220		ATAD5	GPR137C	POLR3A	TCTEX1D1
C11orf16	MRPL3	TMEM241		ATAT1	GPR171	POLR3E	TCTN1
C11orf57	MRPL44	TMEM251		ATF5	GPR176	POLR3GL	TDO2
C11orf70	MRPL45	TMEM267		ATF7	GPR3	POLR3K	TDRD12
C12orf10	MRPL49	TMEM268		ATG16L2	GPR78	POLRMT	TDRP
C12orf29	MRPL53	TMEM27		ATG2B	GPRASP1	POMGNT1	TEKT2
C12orf4	MRPS10	TMEM30A		ATG9B	GPRC5B	POMK	TENM3
C12orf73	MRRF	TMEM37		ATL1	GPSM1	POP7	TENM4
C12orf76	MRTO4	TMEM42		ATP11A	GPT2	PORCN	TERF2
C14orf28	MS4A1	TMEM43		ATP11A-AS1	GRAMD1B	POSTN	TESC-AS1
C16orf54	MSX2	TMEM45A		ATP1A1-AS1	GRB14	POU2F1	TESK1
C17orf62	MT1G	TMEM53		ATP1A2	GREB1	POU2F3	TESMIN
C18orf65	MTAP	TMEM63A		ATP1B1	GREM1	PPARG	TET2
C19orf66	MTERF3	TMEM79		ATP1B2	GREM2	PPARGC1B	TET3
C1orf159	MTG1	TMEM80		ATP5F1P1	GRHL2	PPAT	TEX12
C1orf21	MTHFD2	TMOD2		ATP6V0E2-AS1	GRIA2	PPCS	TEX264
C1orf35	MTHFR	TNF		ATP6V1B2	GRIA4	PPEF1	TFAP2E
C1orf74	MTND4P23	TNFAIP6		ATP6V1G2	GRID2	PPFIBP2	TFB1M
C1R	MTND6P25	TNFSF9		ATP8B5P	GRIK1	PPIAP19	TFRC
C1RL	MTRF1	TNIK		ATP9A	GRK6	PPIAP30	TGFB1
C1RL-AS1	MTSS1	TNPO1P1		ATP9B	GRM7	PPIH	TGFB2
C1S	MTURN	TNS1		ATRNL1	GRSF1	PPIL1	TGFBI
C2	MUC12	TOM1		ATRX	GRTP1	PPM1M	TGFBRAP1
C20orf194	MUM1L1	TOMM40L		ATXN2L	GS1-124K5.3	PPP1R14B	THAP1
C20orf27	MUT	TOP3A		ATXN7L2	GS1-358P8.4	PPP1R3F	THEGL
C22orf29	MXI1	TOR2A		ATXN7L3	GS1-393G12.13	PPP1R9A	THNSL1
C22orf31	MYD88	TOX2		AUNIP	GSAP	PPP2R2C	THSD7B
C2CD4A	MYDGF	TPCN1		AURKA	GSDMA	PPP2R3A	THUMPD2
C3	MYH11	TPD52L1		AURKB	GSKIP	PPP3R2	THUMPD3
C4orf32	MYL3	TPM3P9		AVL9	GSPT2	PPP4R4	THY1
C5AR1	MYL9	TPO		B3GALNT1	GSTM5	PPP6R2	TICRR
C5orf30	MYLK-AS1	TPP1		B3GALNT2	GTF2A1	PQLC1	TIMELESS
C5orf51	MYLK3	TPPP		B3GALT1	GTF2H3	PRC1	TJP3
C5orf63	MYNN	TPRA1		B3GAT2	GTF2I	PRCD	TK1
C6orf1	MYO16	TPTE2P1		B3GNT5	GTF3C4	PRDM10	TKFC
C7	MYO1D	TRAF1		B3GNT9	GTF3C5	PRDM11	TLDC2
C7orf25	MYOCD	TRAF3IP2		B4GALNT4	GTPBP1	PRDM6	TLE3
C8orf76	MYOT	TRAFD1		B4GALT4	GTSE1	PRDX2P4	TLE4
C8orf88	MYRF	TRAPPC11		B4GALT5	GUCY1A2	PREX1	TLK2
C9	MYSM1	TRAPPC12		BAALC	GUCY1A3	PRICKLE1	TLN2
C9orf163	NAALAD2	TRAPPC5		BAG1	GUF1	PRICKLE2-AS1	TM4SF1
C9orf40	NAALADL1	TRAPPC8		BAHCC1	GUSB	PRICKLE2-AS3	TM7SF3
C9orf85	NACAD	TRBC2		BAIAP2L1	GUSBP11	PRIM1	TM9SF4
CA1	NAGLU	TRDC		BAK1	GUSBP2	PRKAA2	TMCC2
CA5B	NANP	TRGV9		BARD1	GXYLT1	PRKAB1	TMCC3
CAB39L	NAPA	TRIB1		BAZ2B	GXYLT2	PRKAR2B	TMED4
CACNA1A	NARS2	TRIM11		BBS4	GYG2	PRKCD	TMEM100
CACNA1C	NAT1	TRIM17		BCAN	GYPE	PRKCE	TMEM106C
CACNB2	NAT2	TRIM29		BCHE	GZMK	PRKCG	TMEM108
CAD	NAT9	TRIM36		BCKDHB	H2AFV	PRKCI	TMEM117
CALCRL	NBN	TRIM37		BCL11A	H2AFY	PRKCZ	TMEM119
CALD1	NBPF15	TRIM55		BCL2A1	HACL1	PRKD1	TMEM120B
CAMKK2	NCKAP5L	TRIM56		BCL2L2	HAGLR	PRKRIP1	TMEM129
CAPG	NCOA7	TRIM69		BCL9	HARBI1	PRKX	TMEM132A
CAPS2	NDFIP2	TRIOBP		BCOR	HAS2	PROX1	TMEM133
CARD19	NDP	TRIP10		BEND6	HAUS1	PRPF40B	TMEM140
CARMIL1	NDRG1	TRIP13		BEND7	HCG17	PRPH2	TMEM158
CASKIN2	NDRG2	TRMO		BEX1	HCG18	PRPS1	TMEM164
CASP10	NDUFAF5	TRMT1		BHLHB9	HCN1	PRR29-AS1	TMEM168
CASS4	NDUFB2-AS1	TRMT13		BHMT2	HCP5	PRR5	TMEM170B
CAST	NDUFS1	TRMT44		BIRC3	HDAC5	PRR5L	TMEM206
CBLB	NDUFS4	TRMT6		BIRC5	HDAC7	PRRG3	TMEM215
CCDC102A	NEDD4	TRNP1		BLM	HDAC8	PRSS12	TMEM217
CCDC107	NEGR1	TRPC4		BLMH	HDAC9	PRSS16	TMEM223
CCDC127	NEK3	TRPM4		BLOC1S4	HDHD3	PRSS23	TMEM231
CCDC13	NEK5	TSC22D3		BLOC1S5	HECA	PSD	TMEM232
CCDC130	NELFCD	TSHR		BLOC1S6	HECTD4	PSD4	TMEM245
CCDC137	NEU1	TSLP		BMF	HECW2	PSG9	TMEM246
CCDC144B	NFAT5	TSNARE1		BMP3	HEG1	PSIP1	TMEM254-AS1
CCDC146	NFATC3	TSPO		BMP6	HELB	PSMC1	TMEM255B
CCDC149	NFIL3	TSPYL4		BMP7	HELLPAR	PSMC3IP	TMEM30B
CCDC159	NFS1	TSSC2		BOC	HELLS	PSME4	TMEM35A
CCDC163	NFX1	TTC21A		BOD1	HEPH	PSPN	TMEM44
CCDC168	NFXL1	TTC30A		BOD1L1	HERC1	PSTK	TMEM51
CCDC169	NGLY1	TTC32		BPGM	HERC2	PSTPIP2	TMEM56
CCDC22	NID1	TTC39A		BRAP	HERC2P3	PTAR1	TMEM56-RWDD3
CCDC3	NID2	TTI1		BRCA1	HERC2P9	PTCH1	TMEM59L
CCDC30	NIFK-AS1	TTLL11		BRCA2	HEYL	PTCH2	TMEM60
CCDC33	NIM1K	TTLL12		BRI3BP	HGF	PTCHD1	TMEM62
CCDC36	NINJ2	TTLL3		BRIP1	HGFAC	PTENP1	TMEM67
CCDC51	NINL	TTN		BRPF1	HGH1	PTGER2	TMEM70
CCDC66	NIPA2	TTPAL		BRWD3	HHAT	PTGER3	TMEM87B
CCDC68	NIPAL1	TUBA4A		BTBD10P2	HHIP	PTGIS	TMEM88
CCDC69	NIPAL2	TUBD1		BTBD11	HHIPL1	PTGR2	TMEM8B
CCDC71L	NIPAL4	TUBE1		BTBD7	HIC1	PTH1R	TMEM9
CCDC86	NIT1	TVP23B		BTBD9	HIGD1B	PTHLH	TMEM91
CCDC89	NKAIN1	TWF2		BTD	HIPK1	PTPN14	TMEM92
CCDC97	NKAIN3	TWISTNB		BTF3P12	HIPK1-AS1	PTPN4	TMEM97
CCL20	NKG7	TYMP		BTN2A2	HIRIP3	PTPRB	TMEM98
CCL26	NKILA	UBE2D4		BTRC	HIST1H1A	PTPRD-AS1	TMOD1
CCL8	NLE1	UBE2L6		BUB1	HIST1H1C	PTPRJ	TMPO
CCNDBP1	NLGN2	UBE2S		BUB1B	HIST1H1D	PTPRN2	TMPRSS2
CCNF	NLGN4X	UBE3B		BUD13	HIST1H1E	PTRH2	TMPRSS3
CCNJP2	NLRC5	UBTD1		BVES-AS1	HIST1H3A	PTTG1	TMPRSS4
CCNT2-AS1	NMI	UBXN10		BYSL	HIST1H3B	PUS10	TMSB15A
CCNYL1	NMT1	UBXN11		C11orf24	HIST1H3G	PUS7L	TMSB4XP4
CCPG1	NMUR1	UBXN6		C11orf53	HIST1H4C	PWAR5	TNC
CCT6P1	NNMT	UCKL1		C11orf63	HIST2H2BE	PXYLP1	TNFAIP8L1
CCT8P1	NOS2	UEVLD		C11orf88	HIVEP3	PYCRL	TNFRSF10D
CD109	NOSTRIN	UG0898H09		C12orf60	HJURP	QDPR	TNFRSF19
CD151	NOV	UGP2		C14orf169	HK1	QPCT	TNFRSF21
CD160	NOX4	ULBP1		C14orf37	HLA-DMB	QPRT	TNFRSF25
CD1D	NPEPL1	ULK4		C15orf48	HLA-DPB1	QSOX1	TNFRSF9
CD2	NPHP1	UMAD1		C15orf61	HLA-DRA	R3HCC1L	TNFSF10
CD226	NPIPA1	UMPS		C16orf45	HLA-DRB1	RAB11B-AS1	TNFSF15
CD248	NPL	UNC119B		C16orf46	HLA-F-AS1	RAB11FIP1P1	TNFSF4
CD3EAP	NPR3	UNC45A		C16orf74	HMBS	RAB11FIP4	TNIP1
CD3G	NPRL3	UNC50		C17orf100	HMCN1	RAB11FIP5	TNK2
CD55	NR1H3	UNG		C17orf49	HMG20A	RAB12	TNKS
CD69	NR2C2AP	UNKL		C17orf51	HMG20B	RAB15	TNNT3
CD8A	NR4A1	UPK1B		C17orf58	HMGB1P20	RAB24	TNPO1
CD99L2	NRBF2	UQCC1		C17orf75	HMGB1P5	RAB33B	TNRC18
CDAN1	NRSN2	URGCP		C17orf78	HMGB1P6	RAB35	TNS3
CDC25B	NSDHL	USP2		C18orf15	HMGB2	RAB38	TNXB
CDC26	NSMF	USP4		C18orf25	HMGB3	RAB3B	TOP2A
CDC34	NSUN4	USP54		C18orf32	HMGCR	RAB40C	TOPBP1
CDC42BPB	NSUN6	USP6NL		C19orf38	HMGN2	RAB5B	TOR1B
CDC42EP2	NTNG1	VAC14		C19orf57	HMGN3-AS1	RAB6B	TOX
CDC42P5	NTRK3	VAMP4		C1GALT1C1L	HMGN5	RAB6C-AS1	TP53
CDH3	NUBP1	VASN		C1orf112	HMGXB4	RAB9B	TP53BP2
CDHR4	NUDT12	VAV1		C1orf186	HMMR	RABGGTA	TP53TG1
CDIP1	NUDT16	VEGFC		C1orf194	HNF1B	RABIF	TP53TG3D
CDKAL1	NUP205	VGLL3		C1QTNF3	HNRNPA0	RABL3	TPBG
CDKL1	NYNRIN	VILL		C1QTNF6	HNRNPA1L2	RACGAP1	TPD52
CDKN2AIP	OAS1	VIPAS39		C1QTNF7	HNRNPA1P14	RAD23B	TPGS2
CDKN2B	OAS2	VKORC1L1		C21orf2	HNRNPL	RAD51	TPRXL
CDKN2C	OAS3	VPS13A		C21orf33	HOMEZ	RAD51AP1	TPST2
CDKN2D	OASL	VPS13B		C21orf59	HOXA-AS3	RAD54L	TPTE2P5
CDR2L	OAT	VPS33A		C21orf91	HOXA1	RAI1	TPX2
CDV3	OGFOD1P1	VPS39		C22orf46	HOXA11-AS	RAI14	TRAF3IP1
CDX1	OGG1	VPS41		C2orf16	HOXA9	RALGAPA2	TRAF3IP2-AS1
CDYL2	OLAH	VPS9D1		C2orf54	HOXD9	RALGDS	TRAF4
CECR1	OPA3	VTN		C2orf88	HPN	RALGPS2	TRAIP
CECR5	OPN5	VWA1		C3orf33	HSD11B2	RANBP1	TRAK1
CEP104	OR52H1	VWA5A		C3orf35	HSD17B14	RANBP17	TRANK1
CEP126	OR5AU1	WARS		C3orf38	HSDL1	RANBP3	TRAPPC10
CEP164P1	ORAOV1	WARS2		C3orf52	HSPA4L	RAP2B	TRAPPC13
CEP76	ORC5	WASH7P		C3orf62	HSPD1P11	RAPGEF2	TRAPPC3
CEP83	ORMDL2	WBP1L		C3orf67	HTR1DP1	RAPGEF3	TRAPPC6B
CEP83-AS1	OSCP1	WBP2		C3orf70	HUS1	RAPGEF4	TRGC1
CERS2	OSER1	WBP4		C4orf19	HVCN1	RAPGEFL1	TRGC2
CERS4	OSER1-AS1	WDCP		C4orf22	HYPM	RARG	TRGV10
CES1	OSGIN2	WDR25		C4orf36	ICA1	RASEF	TRH
CETN3	OSMR	WDR27		C4orf45	ICE1	RASGRP3	TRIB2
CFAP221	OSR2	WDR3		C4orf46	ICK	RASL10B	TRIM14
CFAP44	OSTF1	WDR31		C5	ICMT	RASL12	TRIM16L
CFAP47	OSTM1	WDR41		C5orf34	IDH2	RASSF1	TRIM22
CFD	OXCT1	WDR44		C5orf56	IDNK	RASSF2	TRIM24
CH17-408M7.1	P2RX1	WDR45		C6orf118	IFI27L1	RASSF3	TRIM28
CH17-437K3.1	P2RY1	WDR46		C6orf226	IFI44L	RASSF7	TRIM32
CHAC2	P2RY14	WDR81		C6orf58	IFI6	RASSF8	TRIM36-IT1
CHAMP1	P3H1	WDR83		C7orf26	IFIH1	RAVER2	TRIM4
CHCHD4	P4HA3	WDR86-AS1		C7orf50	IFIT1	RBAK	TRIM45
CHEK2	PAEP	WDR88		C7orf57	IFIT2	RBBP7	TRIM47
CHI3L1	PAK3	WDR90		C9orf116	IFITM1	RBL1	TRIM5
CHI3L2	PALM	WDR91		C9orf135	IFNAR2	RBM12B	TRIM59
CHKA	PALMD	WDSUB1		C9orf16	IFT52	RBM17	TRIM62
CHODL	PAN2	WDYHV1		C9orf24	IFT57	RBM24	TRIM66
CHRD	PAPLN	WFS1		C9orf64	IFT80	RBM41	TRIM8
CHRDL1	PAQR6	WHRN		CA12	IGDCC4	RBM43	TRMT11
CHST3	PARD3	WIPI1		CA2	IGF1	RBM47	TRMT1L
CHST7	PARD6G	WNT5B		CABIN1	IGF2R	RBMS2	TROAP
CIB1	PARD6G-AS1	WRN		CABP4	IGFBP5	RBMS3	TRPC4AP
CIDECP	PARM1	XCL2		CACFD1	IGSF3	RBP5	TRPC6
CILP	PARN	XKR8		CACHD1	IGSF5	RBP7	TRPT1
CISH	PARP10	XPNPEP1		CACNA1D	IGSF8	RBSN	TRPV4
CITED2	PARVB	XPO7		CACNA2D3	IL10RA	RCAN3	TRRAP
CKAP2P1	PASK	XXbac-BPG32J3.19		CACNB4	IL12A	RCC1L	TSEN34
CLCF1	PAX6	XXbac-BPGBPG55C20.1		CACYBP	IL17RB	RCCD1	TSEN54
CLCN4	PAXIP1-AS2	XXYLT1-AS2		CADM1	IL17RC	RCSD1	TSPAN11
CLDN1	PBX3	YIPF1		CADPS	IL17RD	RDH13	TSPAN13
CLDN10	PC	YPEL1		CALB1	IL18R1	RECK	TSPAN17
CLDN11	PCDHB12	YPEL3		CALCOCO1	IL1B	RECQL4	TSPAN5
CLDN19	PCDHB15	YWHAQP6		CAMK1	IL20RB	REEP1	TSPAN6
CLDN23	PCDHGA4	YY1AP1		CAMK1G	IL21R	RELT	TSPAN7
CLDND1	PCDHGA6	YY2		CAMK4	IL23R	REP15	TSPAN8
CLEC3B	PCED1B	ZBED2		CAMSAP2	IL27RA	REPIN1	TSPOAP1
CLEC4A	PCED1B-AS1	ZBED3-AS1		CAMTA1	IL2RA	REPS2	TSTA3
CLNK	PCGF1	ZBTB11-AS1		CAPN5	IL32	RERG	TSTD1
CLNS1A	PCID2	ZBTB16		CAPRIN2	IL33	RFC1	TTC12
CLPP	PCOLCE2	ZBTB34		CAPSL	IL3RA	RFC2	TTC13
CLSTN3	PCYOX1	ZBTB39		CARD8	IL4R	RFC3	TTC26
CLYBL	PDCD2L	ZBTB47		CARF	ILF3	RFX7	TTC29
CMKLR1	PDE2A	ZBTB7C		CARMN	ILF3-AS1	RGL1	TTC3P1
CNGB3	PDE4C	ZBTB8OSP2		CASC15	INA	RGMB	TTC7B
CNKSR2	PDGFA	ZC3H10		CASD1	INHBA	RGPD2	TTC9C
CNOT10	PDGFRA	ZCCHC6		CASP12	INHBB	RGS10	TTF2
CNPPD1	PDLIM1	ZDHHC11		CASP8	INO80C	RGS14	TTK
CNPY4	PDPN	ZDHHC12		CASZ1	INPP4A	RGS3	TTL
CNR1	PDZD2	ZDHHC14		CBFA2T2	INPP5B	RGS5	TTLL5
CNTD1	PDZK1IP1	ZDHHC24		CBLN1	INPP5E	RHBDD1	TTR
CNTNAP4	PDZRN3	ZEB1		CBR3-AS1	INPPL1	RHNO1	TTYH3
CNTNAP5	PEAR1	ZEB1-AS1		CBWD5	INSIG2	RHOBTB1	TUBB2B
COA4	PES1	ZFAND2B		CBX1	INTS6-AS1	RHOD	TUBG2
COASY	PEX12	ZFP2		CBX2	INTS6L	RHOJ	TUFT1
COL10A1	PEX7	ZFP36		CBX7	INTS9	RHOT1	TUNAR
COL21A1	PFKM	ZFP64		CC2D1B	INTU	RIBC2	TUSC2
COL23A1	PGGHG	ZFP82		CC2D2A	IQCA1	RIC1	TVP23CP1
COL4A5	PGM2L1	ZFP91-CNTF		CCAR2	IQCB1	RIC8A	TWIST1
COL5A3	PGM5	ZFP92		CCBE1	IQCC	RIMKLBP2	TWNK
COLEC11	PGM5P3-AS1	ZFYVE9		CCDC113	IQCD	RIMS1	TWSG1
COPS3	PGM5P4-AS1	ZHX3		CCDC120	IQCE	RIN3	TXNRD1
COPS7B	PHF1	ZMAT1		CCDC126	IQGAP3	RINL	TXNRD2
COQ4	PHF24	ZMYND12		CCDC138	IQUB	RLN2	TYMS
COQ8B	PHKG2	ZNF101		CCDC141	IRAK1BP1	RN7SL242P	TYRO3
CORO2A	PHLDB1	ZNF112		CCDC144A	IRAK2	RN7SL51P	TYROBP
CPNE8	PHLDB2	ZNF124		CCDC144CP	IRAK3	RN7SL738P	TYSND1
CPS1	PHRF1	ZNF133		CCDC148	IRF4	RNASET2	TYW3
CRADD	PHYHD1	ZNF136		CCDC157	IRF6	RND1	TYW5
CREM	PHYKPL	ZNF143		CCDC170	IRF8	RNF126	U73166.2
CRIP1	PI4K2B	ZNF146		CCDC171	IRGQ	RNF130	UACA
CRIPAK	PI4KB	ZNF155		CCDC18	IRS1	RNF138P1	UBA5
CRISP3	PIAS4	ZNF174		CCDC191	ISCA1	RNF139-AS1	UBA6
CRISPLD2	PIEZO1	ZNF175		CCDC24	ISG20	RNF144A	UBE2C
CRTAM	PIGF	ZNF19		CCDC28B	ISG20L2	RNF144A-AS1	UBE2CP1
CRTC3	PIGH	ZNF195		CCDC34	ISLR2	RNF157	UBE2FP1
CRYAB	PIGT	ZNF200		CCDC40	ISOC1	RNF165	UBE2G1
CRYBG3	PIH1D2	ZNF211		CCDC57	ISY1	RNF168	UBE2I
CRYM-AS1	PIK3AP1	ZNF214		CCDC65	ISYNA1	RNF180	UBE2O
CSF3R	PIK3IP1	ZNF222		CCDC74A	ITCH	RNF182	UBE2Q2P2
CSRP1	PIK3R1	ZNF224		CCDC74B	ITGA11	RNF2	UBE2QL1
CST3	PILRA	ZNF225		CCDC77	ITGA6	RNF207	UBE2T
CTB-102L5.7	PIR	ZNF229		CCDC88A	ITGA8	RNF212	UBE3D
CTB-129P6.7	PISD	ZNF235		CCDC88C	ITGA9	RNF215	UBN2
CTB-160O22.1	PJA1	ZNF251		CCDC91	ITGB3BP	RNF38	UBQLN4
CTB-179K24.3	PKDCC	ZNF26		CCER1	ITGB6	RNF8	UBR7
CTB-31O20.2	PLA2G16	ZNF273		CCHCR1	ITIH5	RNFT2	UBTD2
CTB-4E7.1	PLA2G2A	ZNF3		CCL21	ITM2A	RNGTT	UBXN10-AS1
CTC-260E6.4	PLA2G7	ZNF30		CCL25	ITM2B	RNMT	UBXN2B
CTC-308K20.1	PLA2R1	ZNF300P1		CCL28	ITPK1	RNPEP	UCHL1
CTC-360G5.9	PLAA	ZNF335		CCNA1	ITPR2	RNPS1	UGT2B7
CTC-425O23.5	PLAC9	ZNF337		CCNB1	ITPRIP	ROBO2	UGT8
CTC-436P18.4	PLAGL1	ZNF33A		CCNB2	ITSN2	ROBO4	UHRF1
CTC-444N24.11	PLBD2	ZNF33CP		CCNC	JADE2	ROGDI	UHRF1BP1
CTC-444N24.7	PLCD1	ZNF34		CCND1	JAG1	ROR1	UNC119
CTC-498J12.1	PLCD3	ZNF350		CCND2	JAKMIP3	RP1-101K10.6	UNC5B-AS1
CTC-534A2.2	PLCL1	ZNF37BP		CCNE1	JAM2	RP1-151F17.1	UNC79
CTC-543D15.8	PLCXD3	ZNF383		CCNE2	JAM3	RP1-179N16.3	UNC80
CTC-558O2.1	PLEC	ZNF398		CCNG2	JMJD1C-AS1	RP1-20N2.8	UPF1
CTD-2014D20.1	PLEKHH2	ZNF414		CCNJ	JPH4	RP1-267L14.3	UQCC2
CTD-2020K17.1	PLEKHO2	ZNF415		CCNJL	JUP	RP1-293L8.2	UQCRFS1
CTD-2033A16.2	PLIN2	ZNF416		CCP110	KANSL2	RP1-39G22.7	USF2
CTD-2033D15.2	PLN	ZNF419		CCSAP	KANTR	RP1-68D18.3	USHBP1
CTD-2049O4.1	PLPP3	ZNF429		CCT6B	KATNA1	RP1-80N2.3	USP19
CTD-2132N18.2	PLPP4	ZNF430		CD200	KATNAL2	RP1-86C11.7	USP3-AS1
CTD-2145A24.5	PLSCR1	ZNF436		CD22	KB-1125A3.11	RP11-104F15.9	USP30
CTD-2228K2.7	PLSCR4	ZNF438		CD24	KB-1732A1.1	RP11-104N10.2	USP32
CTD-2262B20.1	PLTP	ZNF44		CD27-AS1	KB-431C1.5	RP11-104O19.4	USP46
CTD-2267D19.3	PLXNA4	ZNF440		CD28	KBTBD11	RP11-106D4.3	USP49
CTD-2270P14.1	PLXND1	ZNF442		CD34	KBTBD3	RP11-109I13.2	USP51
CTD-2342J14.6	PMM1	ZNF449		CD37	KBTBD6	RP11-109N23.4	USP53
CTD-2410N18.3	PMP22	ZNF454		CD3D	KCNAB1	RP11-10C8.2	UST
CTD-2536I1.2	PMPCA	ZNF468		CD40	KCNIP4	RP11-10L12.4	UTP14A
CTD-2540F13.2	PNMA2	ZNF470		CD47	KCNIP4-IT1	RP11-111M22.3	UTP14C
CTD-2552B11.3	PNP	ZNF48		CD48	KCNJ13	RP11-111M22.4	UXS1
CTD-2553L13.9	PNPLA7	ZNF485		CD6	KCNJ14	RP11-1134I14.8	VAMP1
CTD-2562J17.6	POLA2	ZNF486		CD93	KCNMB4	RP11-1149O23.3	VANGL2
CTD-2576N18.1	POLD2	ZNF487		CDADC1	KCTD1	RP11-115C21.2	VARS
CTD-2587M2.1	POLDIP3	ZNF490		CDC20	KCTD20	RP11-115C21.4	VARS2
CTD-2636A23.2	POLR2H	ZNF493		CDC25C	KCTD5	RP11-115D19.2	VASH1
CTD-2650P22.2	POLR2J4	ZNF519		CDC42EP1	KDELC1	RP11-119D9.1	VASH2
CTD-3014M21.1	POLR3B	ZNF540		CDC42EP3	KDELR3	RP11-119F7.5	VASP
CTD-3025N20.3	POLR3F	ZNF544		CDC45	KDM5C	RP11-121C2.2	VCPKMT
CTD-3088G3.6	POLR3G	ZNF546		CDC6	KEAP1	RP11-122A21.2	VDAC1P8
CTD-3138B18.5	POM121L9P	ZNF548		CDCA2	KHDC1	RP11-127B20.3	VLDLR-AS1
CTD-3193K9.11	PON3	ZNF549		CDCA3	KHDRBS2	RP11-12G12.7	VMAC
CTD-3233P19.8	POP1	ZNF555		CDCA4	KHDRBS3	RP11-131L12.3	VPS18
CTDNEP1	POU5F2	ZNF561		CDCA5	KIAA0101	RP11-135F9.3	VPS37A
CTDSP1	PP2D1	ZNF565		CDCA7	KIAA0141	RP11-135N5.3	VPS37B
CTSB	PPARA	ZNF571-AS1		CDCA7L	KIAA0232	RP11-13K12.1	VPS8
CTSH	PPARGC1A	ZNF573		CDCA8	KIAA0430	RP11-13K12.5	VRK1
CTSL	PPCDC	ZNF575		CDH10	KIAA0556	RP11-142E9.1	VSIG10L
CTSW	PPFIA2	ZNF576		CDH2	KIAA0586	RP11-147L13.12	VTI1A
CUL7	PPIE	ZNF577		CDH4	KIAA0753	RP11-147L13.15	VTRNA1-1
CXCL13	PPIF	ZNF581		CDK1	KIAA0825	RP11-147L13.2	VTRNA2-1
CXCL14	PPM1B	ZNF582-AS1		CDK2	KIAA0930	RP11-150O12.6	VWC2
CXCR2	PPM1H	ZNF586		CDK5R1	KIAA1257	RP11-156P1.3	WASF1
CXorf23	PPM1J	ZNF596		CDK6	KIAA1524	RP11-158G18.1	WASF3
CXorf40A	PPP1R12C	ZNF598		CDK8	KIAA1671	RP11-158L12.4	WASH2P
CYB561	PPP1R16B	ZNF599		CDKL3	KIAA1755	RP11-159D12.2	WBSCR17
CYB5R4	PPP1R18	ZNF600		CDKN3	KIAA1841	RP11-161I2.1	WDHD1
CYBRD1	PPP1R3C	ZNF607		CDO1	KIF11	RP11-168O16.1	WDPCP
CYFIP1	PPP1R8P1	ZNF611		CDS1	KIF13B	RP11-173C1.1	WDR11
CYP11A1	PPP4R1L	ZNF614		CEBPG	KIF14	RP11-174G6.5	WDR18
CYP27C1	PPP6R1	ZNF615		CEBPZOS	KIF15	RP11-174O3.3	WDR37
CYP2S1	PQLC3	ZNF627		CELF2-AS2	KIF18A	RP11-181C3.1	WDR53
CYP4B1	PRDM8	ZNF652		CELSR1	KIF18B	RP11-181E10.3	WDR59
CYP4X1	PRF1	ZNF655		CENPB	KIF20A	RP11-182N22.9	WDR63
CYP4Z1	PRG4	ZNF665		CENPE	KIF20B	RP11-188P20.3	WDR74
CYSTM1	PRL	ZNF667-AS1		CENPF	KIF21A	RP11-18H21.1	WDR76
DAAM2	PRLR	ZNF670		CENPH	KIF22	RP11-196G11.2	WDR78
DAB2IP	PRMT1	ZNF672		CENPI	KIF23	RP11-20I23.13	WDR92
DALRD3	PRMT5	ZNF680		CENPK	KIF24	RP11-210M15.2	WFDC1
DBIL5P2	PRMT6	ZNF683		CENPL	KIF25	RP11-214K3.19	WFDC2
DBNDD2	PRMT9	ZNF687		CENPM	KIF2C	RP11-214O1.2	WHAMMP2
DCAF4L1	PROCR	ZNF696		CENPN	KIF4A	RP11-219B4.7	WHAMMP3
DCAF8	PROK1	ZNF697		CENPO	KIF5C	RP11-220I1.5	WHSC1
DCLRE1B	PROKR1	ZNF707		CENPS	KIN	RP11-222K16.1	WI2-89031B12.1
DCN	PROS1	ZNF71		CENPU	KIT	RP11-229O3.1	WISP1
DCPS	PRPF18	ZNF717		CEP128	KIZ	RP11-22H5.2	WIZ
DCTN1	PRPS2	ZNF718		CEP135	KL	RP11-230F18.5	WLS
DDX23	PRPSAP2	ZNF720		CEP250	KLC1	RP11-242D8.1	WNK2
DDX28	PRR14L	ZNF721		CEP295	KLF13	RP11-243M5.3	WNK3
DEFB1	PRR16	ZNF75A		CEP295NL	KLF3-AS1	RP11-244H3.1	WNT11
DENND5B	PRRG1	ZNF75D		CEP41	KLF5	RP11-252A24.3	WNT16
DES	PRRG4	ZNF767P		CEP55	KLF8	RP11-255H23.2	WNT3
DGAT1	PRRT1	ZNF783		CEP78	KLHDC1	RP11-263C24.1	WNT5A
DGKA	PRRT2	ZNF784		CEP95	KLHDC4	RP11-264L1.1	WRB
DGKB	PRRT3-AS1	ZNF785		CERKL	KLHDC9	RP11-266L9.8	WRNIP1
DGKQ	PRRX2	ZNF788		CETN2	KLHL12	RP11-268I9.1	WWC1
DHRS3	PRSS21	ZNF789		CFAP43	KLHL18	RP11-268J15.5	WWP1
DHTKD1	PRSS53	ZNF79		CFAP53	KLHL29	RP11-278C7.1	WWTR1-AS1
DIABLO	PSEN1	ZNF791		CFAP61	KLHL30	RP11-278C7.5	XPNPEP3
DIO3OS	PSKH1	ZNF81		CFH	KLHL35	RP11-283G6.5	XPO6
DISP1	PSMB8	ZNF823		CFL1P5	KLHL7	RP11-286N22.6	XRCC2
DIXDC1	PSMB9	ZNF831		CFLAR-AS1	KLHL7-AS1	RP11-286N22.8	XXbac-BPG283O16.9
DKK1	PSMD5-AS1	ZNF84		CGN	KLK1	RP11-288C18.1	XXyac-YR38GF2.1
DLEC1	PSME3	ZNF90P1		CH17-264L24.1	KLK11	RP11-288H12.3	XXYLT1
DLG5	PSMG1	ZNRD1ASP		CH17-340M24.3	KLK2	RP11-295D4.3	YEATS2
DLGAP1-AS1	PSRC1	ZSCAN12		CH17-472G23.2	KLK6	RP11-296O14.2	YES1
DLL1	PTAFR	ZSCAN16		CH17-472G23.4	KLRB1	RP11-297L17.4	YIPF2
DMKN	PTDSS2	ZSCAN18		CH507-42P11.8	KLRK1	RP11-299J3.8	YIPF3
DMXL2	PTGDS	ZSCAN22		CHAF1A	KMO	RP11-2C24.9	YIPF6
DNAAF1	PTGES3L	ZSCAN25		CHAF1B	KNL1	RP11-301G23.1	YTHDC2
DNAH11	PTN	ZSCAN30		CHD1L	KNSTRN	RP11-302I18.1	YTHDF3-AS1
DNAJB1	PTOV1-AS1	ZSWIM3		CHD3	KNTC1	RP11-303E16.2	ZBED3
DNAJB2	PTP4A2P1	ZW10		CHD4	KPNA4	RP11-305O6.3	ZBED5-AS1
DNAJC14	PTPDC1			CHD7	KPNA5	RP11-305O6.4	ZBTB14
DNAJC17	PTPN11			CHDH	KPTN	RP11-306G20.1	ZBTB17
DNAJC18	PTPN2P1			CHGA	KRAS	RP11-308B5.2	ZBTB40
DNPEP	PTPRF			CHM	KRBA1	RP11-313J2.1	ZBTB45
DOCK1	PTPRM			CHML	KRT10	RP11-318A15.2	ZBTB48
DOCK11	PTPRU			CHMP2B	KRT17	RP11-318C24.2	ZBTB49
DOCK3	PUDP			CHMP4C	KRT19	RP11-319E12.2	ZBTB8B
DOCK4-AS1	PURG			CHN1	KRT7	RP11-319G6.1	ZC3H12B
DOCK6	PUSL1			CHRAC1	KRTAP1-5	RP11-325P15.2	ZC3H12D
DOK6	PVR			CHRNA5	KRTCAP3	RP11-327E2.5	ZC3H3
DPH1	PYGM			CHST14	KTI12	RP11-328P23.4	ZCCHC11
DPP4	PYGO2			CHST6	KYAT1	RP11-329B9.4	ZCCHC12
DPY19L2P1	PYHIN1			CHTF18	L1TD1	RP11-332H14.2	ZCCHC9
DPY19L4	QTRT1			CIAPIN1	L3HYPDH	RP11-333I13.1	ZCRB1
DPYSL2	R3HDM1			CIART	L3MBTL1	RP11-333J10.3	ZDBF2
DRC3	RAB27B			CIB2	L3MBTL3	RP11-336A10.2	ZDHHC13
DROSHA	RAB29			CIC	LA16c-360H6.1	RP11-338I21.1	ZDHHC15
DSC3	RAB30-AS1			CIDEC	LA16c-390H2.4	RP11-33B1.1	ZDHHC18
DSN1	RAB6C			CIR1	LAMA1	RP11-341B24.3	ZDHHC2
DTD2	RAB7B			CIRBP	LAMA3	RP11-343H5.4	ZDHHC7
DTNA	RAB9A			CKAP2	LAMA4	RP11-345P4.9	ZDHHC9
DTNBP1	RABL2A			CKAP2L	LAMB3	RP11-346C20.3	ZFAND4
DTX3L	RAC2			CKAP4	LAMC2	RP11-347C18.5	ZFP1
DUOXA1	RACK1			CKAP5	LAPTM4B	RP11-347P5.1	ZFP14
DUSP1	RAD17P2			CKMT2	LASP1	RP11-348N5.9	ZFP3
DUSP23	RADIL			CKMT2-AS1	LBH	RP11-348P10.2	ZFP30
DUSP28	RALGPS1			CKS1B	LBHD1	RP11-349F21.2	ZFP37
DYNC1LI1	RAMP3			CLASP2	LCA5	RP11-350G24.1	ZFP62
DYNC2LI1	RANBP9			CLCA4	LCLAT1	RP11-350G8.5	ZFPM1
DYRK3	RAPGEF5			CLCN2	LCOR	RP11-352M15.2	ZFYVE19
DYRK4	RARRES1			CLCN5	LDLRAD3	RP11-355O1.11	ZGLP1
DZIP1L	RARRES3			CLCN7	LEF1-AS1	RP11-356I2.4	ZGRF1
E2F4	RASSF8-AS1			CLDN15	LEMD2	RP11-357N13.6	ZKSCAN2
E2F6	RBFOX1			CLDN3	LETM2	RP11-359B12.2	ZKSCAN4
EAPP	RBL2			CLHC1	LFNG	RP11-35G9.5	ZKSCAN7
EBF1	RBM19			CLIC6	LGALS9	RP11-35O15.2	ZMAT3
ECE1	RCE1			CLPB	LGALSL	RP11-362K14.5	ZMAT4
ECE2	RDH10			CLPTM1	LGR4	RP11-363E7.4	ZMYM1
EDEM2	RDH12			CLSPN	LGSN	RP11-363N22.3	ZMYM2
EDNRB	RECQL5			CLSTN2	LHFPL2	RP11-366L20.2	ZMYM3
EEF2K	REM1			CMAHP	LIF	RP11-369G6.2	ZMYND10
EEF2KMT	REN			CMAS	LIG1	RP11-36B15.1	ZNF100
EFCAB13	REV3L			CMBL	LIMCH1	RP11-36B6.1	ZNF106
EFCAB7	RFC5			CMPK2	LIMD2	RP11-372B4.3	ZNF117
EFEMP1	RFFL			CMTM7	LIN54	RP11-378J18.8	ZNF131
EFHC2	RFPL1S			CMTM8	LINC00174	RP11-37B2.1	ZNF132
EHD2	RFT1			CNDP2	LINC00242	RP11-384C4.6	ZNF14
EID2B	RFTN1			CNIH3	LINC00294	RP11-385D13.3	ZNF154
EIF3D	RFWD2			CNNM2	LINC00323	RP11-386E5.1	ZNF16
EIF3EP1	RFX3-AS1			CNNM4	LINC00327	RP11-386G11.5	ZNF165
ELL2	RFXAP			CNTN1	LINC00476	RP11-387D10.4	ZNF180
ELN	RGAG4			CNTRL	LINC00484	RP11-388M20.1	ZNF184
ELOVL2	RGP1			COA1	LINC00485	RP11-392B6.1	ZNF185
ELP5	RGS1			COA6	LINC00506	RP11-395G23.3	ZNF192P1
ELP6	RGS16			COBL	LINC00526	RP11-395N3.2	ZNF215
ENDOD1	RGS17			COBLL1	LINC00562	RP11-397E7.1	ZNF219
ENG	RGS2			COL11A1	LINC00621	RP11-397E7.4	ZNF22
ENGASE	RGS22			COL16A1	LINC00635	RP11-3K24.1	ZNF234
ENKUR	RGS7BP			COL1A1	LINC00680	RP11-400F19.18	ZNF236
ENOX1	RILPL2			COL1A2	LINC00685	RP11-401P9.6	ZNF24
ENOX2	RIMKLB			COL22A1	LINC00847	RP11-402J7.2	ZNF248
ENPEP	RIMS2			COL27A1	LINC00865	RP11-410E4.1	ZNF254
ENPP1	RIN2			COL2A1	LINC00869	RP11-412D9.4	ZNF257
ENPP4	RINT1			COL4A4	LINC00877	RP11-420K14.1	ZNF260
ENTPD1-AS1	RIOK2			COL5A1	LINC00888	RP11-420L9.5	ZNF263
ENTPD6	RIPK4			COL6A4P1	LINC00909	RP11-421E14.2	ZNF267
EOGT	RMDN2			COL6A4P2	LINC00937	RP11-421L21.3	ZNF275
EPB41L3	RMDN3			COL6A6	LINC00958	RP11-421M1.8	ZNF276
EPB41L4B	RMND5B			COL7A1	LINC00968	RP11-423H2.1	ZNF277
EPHA6	RN7SL336P			COL9A2	LINC01006	RP11-423H2.3	ZNF285B
EPOR	RNASE4			COL9A3	LINC01012	RP11-425D10.10	ZNF286A
EPYC	RNASEH1-AS1			COLEC12	LINC01016	RP11-426C22.8	ZNF300
ERAP1	RNASEH2B			COMMD2	LINC01057	RP11-426L16.9	ZNF319
ERAP2	RNASEH2C			COMMD9	LINC01089	RP11-427L15.2	ZNF324
ERCC-00016	RNASEL			COPE	LINC01108	RP11-430E17.1	ZNF334
ERCC-00025	RND3			COPRS	LINC01119	RP11-431N15.2	ZNF33B
ERCC-00028	RNF121			COQ10A	LINC01137	RP11-432J24.3	ZNF33BP1
ERCC-00031	RNF123			COQ7	LINC01138	RP11-438B23.2	ZNF347
ERCC-00039	RNF144B			COQ9	LINC01184	RP11-439M11.1	ZNF350-AS1
ERCC-00058	RNF170			COX11	LINC01291	RP11-448A19.1	ZNF362
ERCC-00083	RNF185			CPE	LINC01315	RP11-448G15.3	ZNF365
ERCC-00147	RNF213			CPEB1	LINC01320	RP11-449L23.2	ZNF367
ERCC-00158	RNF217			CPM	LINC01391	RP11-44F14.6	ZNF385D
ERCC-00160	RNF32			CPN2	LINC01451	RP11-44F14.7	ZNF394
ERCC6	RNF34			CPNE2	LINC01460	RP11-452L6.7	ZNF404
ERI1	RNH1			CPQ	LINC01480	RP11-453N18.1	ZNF407
ERI3	ROCK2			CPSF1	LINC01503	RP11-454E5.4	ZNF41
ERMAP	RP1-102E24.10			CPVL	LINC01534	RP11-455J20.3	ZNF420
ERVFRD-1	RP1-131F15.3			CRABP2	LINC01588	RP11-458F8.4	ZNF423
ESAM	RP1-145M24.1			CREB3L1	LINC01605	RP11-45P15.4	ZNF426
ESYT3	RP1-197B17.3			CREB3L4	LL0XNC01-7P3.1	RP11-461A8.4	ZNF43
ETFDH	RP1-197B17.7			CREB5	LLNLR-268E12.1	RP11-461O7.1	ZNF432
ETHE1	RP1-228H13.5			CREBL2	LMBRD2	RP11-461O7.2	ZNF439
ETNK1	RP1-266L20.9			CREBZF	LMF1	RP11-463O12.5	ZNF445
EVA1C	RP1-283E3.4			CRISPLD1	LMF2	RP11-466F5.8	ZNF461
EVC	RP1-283E3.8			CRLS1	LMNB1	RP11-467D6.1	ZNF462
EVI2A	RP1-34B20.4			CRMP1	LMNB2	RP11-467L13.7	ZNF469
EXD2	RP1-78O14.1			CRTC2	LMO2	RP11-46A10.5	ZNF471
EXO5	RP11-1099M24.6			CRY2	LMOD3	RP11-46H11.3	ZNF484
EXOSC10	RP11-10L12.2			CRYM	LOH12CR2	RP11-479G22.8	ZNF492
EXOSC4	RP11-10O17.1			CSAD	LOXL1-AS1	RP11-47I22.2	ZNF496
EZH1	RP11-111M22.2			CSE1L	LOXL2	RP11-47J17.2	ZNF511
F8	RP11-114F3.4			CSF1	LPAR2	RP11-480I12.5	ZNF512B
FABP4	RP11-114G11.5			CSGALNACT2	LPCAT2	RP11-480I12.9	ZNF514
FABP5	RP11-119F19.5			CSK	LRBA	RP11-484K9.4	ZNF517
FADS3	RP11-1260E13.4			CSMD2	LRCH1	RP11-486O12.2	ZNF518B
FAH	RP11-12A16.3			CSNK1G2	LRCH2	RP11-488L18.4	ZNF525
FAHD2CP	RP11-133N21.7			CSRP2	LRCOL1	RP11-48B3.5	ZNF527
FAIM	RP11-135F9.4			CST1	LRFN5	RP11-490K7.4	ZNF528
FAM114A1	RP11-143A12.3			CSTF2	LRGUK	RP11-493E12.2	ZNF528-AS1
FAM117A	RP11-144I2.1			CTA-14H9.5	LRIG1	RP11-495P10.1	ZNF529
FAM122A	RP11-148L24.1			CTA-276F8.1	LRMP	RP11-498C9.15	ZNF552
FAM124A	RP11-151A6.6			CTA-292E10.6	LRP12	RP11-4B16.1	ZNF561-AS1
FAM134B	RP11-152N13.16			CTA-445C9.14	LRP8	RP11-4L24.4	ZNF569
FAM134C	RP11-154J22.1			CTAGE3P	LRRC1	RP11-504I13.2	ZNF57
FAM13A	RP11-156E6.1			CTB-131K11.1	LRRC17	RP11-504P24.3	ZNF571
FAM13A-AS1	RP11-158M2.3			CTB-152G17.6	LRRC23	RP11-506M12.1	ZNF580
FAM160A2	RP11-159D12.6			CTB-176F20.3	LRRC37A15P	RP11-506O24.2	ZNF583
FAM161B	RP11-159D12.8			CTB-31N19.3	LRRC40	RP11-517P14.2	ZNF587B
FAM174B	RP11-162I7.1			CTB-36H16.2	LRRC4C	RP11-517P14.7	ZNF587P1
FAM188A	RP11-175B9.2			CTB-55O6.12	LRRC59	RP11-51F16.1	ZNF597
FAM198A	RP11-175K6.2			CTB-92J24.3	LRRC7	RP11-521B24.3	ZNF605
FAM20A	RP11-177H13.2			CTB-96E2.6	LRRC8B	RP11-524C21.2	ZNF606
FAM20C	RP11-178D12.2			CTC-241F20.4	LRRC8D	RP11-530A18.1	ZNF613
FAM212B	RP11-17P16.1			CTC-332L22.1	LRRC9	RP11-531A24.7	ZNF616
FAM216A	RP11-180I4.4			CTC-351M12.1	LRRIQ1	RP11-536K7.3	ZNF619
FAM218A	RP11-195F19.9			CTC-441N14.2	LRRIQ3	RP11-53B2.6	ZNF624
FAM222B	RP11-196B3.2			CTC-444N24.6	LRRK2	RP11-53I6.4	ZNF626
FAM225B	RP11-196G18.22			CTC-487M23.8	LRRN3	RP11-540B6.6	ZNF638-IT1
FAM228B	RP11-1C8.5			CTC-490E21.14	LRRTM1	RP11-544A12.4	ZNF639
FAM26E	RP11-1H8.5			CTC-523E23.5	LRSAM1	RP11-544A12.8	ZNF641
FAM26F	RP11-207C16.4			CTC-529I10.2	LRWD1	RP11-546D6.3	ZNF658B
FAM46A	RP11-208N14.5			CTC-542B22.2	LSAMP	RP11-54O7.1	ZNF667
FAM50B	RP11-20I23.5			CTC-548K16.1	LSMEM2	RP11-551L14.4	ZNF669
FAM53C	RP11-244O19.1			CTC-559E9.1	LST1	RP11-556G22.2	ZNF689
FAM63B	RP11-254F19.4			CTD-2002J20.1	LTBP1	RP11-563N4.1	ZNF69
FAM65C	RP11-259K5.2			CTD-2006C1.2	LTBP2	RP11-573M3.2	ZNF699
FAM83D	RP11-25G10.2			CTD-2006H14.2	LTN1	RP11-573N10.1	ZNF700
FAM83H	RP11-263K4.5			CTD-2013N24.2	LUC7L	RP11-574K11.29	ZNF703
FAM83H-AS1	RP11-266L9.3			CTD-2017C7.1	LY6G5B	RP11-57K17.1	ZNF704
FAM86C2P	RP11-267M23.4			CTD-2017D11.1	LY6G6C	RP11-584P21.2	ZNF708
FAM89A	RP11-271C24.3			CTD-2017D11.2	LY86-AS1	RP11-598F7.6	ZNF710
FAM9C	RP11-272L14.2			CTD-2017F17.2	LYG2	RP11-5C23.1	ZNF730
FANCF	RP11-274B21.9			CTD-2110K23.1	LYPLA1	RP11-609N14.4	ZNF736
FAR2P3	RP11-274H2.5			CTD-2270P14.2	LYRM1	RP11-613D13.5	ZNF737
FBLIM1	RP11-280G9.1			CTD-2302E22.4	LYRM9	RP11-616K22.2	ZNF738
FBLL1	RP11-284F21.8			CTD-2311M21.2	LYSMD2	RP11-617F23.1	ZNF740
FBLN2	RP11-295H24.4			CTD-2349P21.12	LYZ	RP11-617F23.2	ZNF747
FBLN5	RP11-296O14.3			CTD-2349P21.3	LZTFL1	RP11-620J15.2	ZNF763
FBXL20	RP11-2H8.4			CTD-2349P21.9	MAATS1	RP11-628J14.1	ZNF765
FBXL3	RP11-305E6.4			CTD-2366F13.1	MACF1	RP11-629B11.5	ZNF770
FBXO10	RP11-315O6.1			CTD-2373N4.3	MAD2L1	RP11-631N16.2	ZNF772
FBXO27	RP11-31F15.2			CTD-2383M3.1	MAD2L1BP	RP11-632K20.7	ZNF776
FBXO32	RP11-320H14.1			CTD-2384B9.1	MAGEE1	RP11-642A1.1	ZNF780B
FBXO46	RP11-325K4.2			CTD-2537I9.13	MAL2	RP11-642C5.1	ZNF786
FBXO48	RP11-326C3.11			CTD-2544H17.1	MAMDC2-AS1	RP11-644F5.10	ZNF787
FBXW2	RP11-326I11.3			CTD-2562G15.3	MAN2C1	RP11-644F5.11	ZNF790
FBXW5	RP11-327F22.1			CTD-2600H12.2	MANEAL	RP11-650L12.2	ZNF792
FBXW9	RP11-327J17.9			CTD-3035D6.1	MAP1B	RP11-65L3.3	ZNF799
FCER1G	RP11-329J18.5			CTD-3035K23.7	MAP2K2	RP11-660L16.2	ZNF8
FERMT1	RP11-329N15.3			CTD-3099C6.9	MAP2K4	RP11-667F14.1	ZNF813
FES	RP11-330H6.6			CTD-3185P2.1	MAP2K6	RP11-66H6.4	ZNF826P
FGD5	RP11-331F9.3			CTD-3247F14.2	MAP2K7	RP11-677M14.3	ZNF835
FGF10	RP11-332M2.1			CTDSPL	MAP3K1	RP11-680F8.3	ZNF841
FGF12	RP11-334C17.5			CTDSPL2	MAP3K14-AS1	RP11-680H20.1	ZNF844
FGF7	RP11-337C18.8			CTHRC1	MAP4K3	RP11-696N14.1	ZNF85
FGGY	RP11-338L22.2			CTNNA2	MAP7	RP11-6N17.4	ZNF850
FH	RP11-339B21.13			CTNS	MAP9	RP11-6O2.2	ZNF860
FHIT	RP11-354E23.3			CTPS2	MAPK6PS6	RP11-6O2.3	ZNF876P
FIG4	RP11-356B19.11			CTSD	MAPK8	RP11-701H24.7	ZNF891
FIS1	RP11-359E10.1			CTSF	MAPKAPK5	RP11-701H24.8	ZNF91
FIZ1	RP11-359E3.4			CTSO	MAPKAPK5-AS1	RP11-707G14.8	ZNF92
FKBP5	RP11-35G22.1			CTSV	MAPKBP1	RP11-70L8.5	ZNF92P3
FLAD1	RP11-362F19.1			CTXN3	MAPRE3	RP11-710F7.3	ZNRF1
FLVCR1	RP11-362F19.2			CUBN	MAPT	RP11-712B9.2	ZNRF2
FMO4	RP11-365H22.2			CUEDC1	2023-03-01	RP11-715J22.6	ZNRF3
FOS	RP11-367H1.1			CUL4B	2023-03-02	RP11-71H17.8	ZP1
FOXK2	RP11-379B18.5			CUTC	2023-03-03	RP11-720N19.2	ZRANB3
FOXO1	RP11-379F4.4			CX3CR1	2023-03-05	RP11-727A23.5	ZRSR1
FOXQ1	RP11-37C7.3			CXADR	MARCKSL1	RP11-727F15.13	ZSCAN12P1
FPGS	RP11-380B4.3			CXCL1	MARVELD3	RP11-736K20.5	ZSCAN2
FPGT	RP11-381K20.2			CXCL12	MATN2	RP11-73K9.2	ZSCAN29
FRMD3	RP11-384O8.1			CXCL6	MB21D2	RP11-73M18.6	ZSCAN31
FRMD6-AS1	RP11-385F5.5			CXCR3	MBD3	RP11-73O6.3	ZSCAN5A
FRS2	RP11-386I8.4			CXCR4	MBD6	RP11-745A24.2	ZSWIM1
FST	RP11-392A14.9			CXCR6	MBL1P	RP11-752G15.8	ZWINT
FSTL3	RP11-392O17.2			CXorf36	MBNL3	RP11-768G7.1	ZXDA
FTH1P22	RP11-393I2.4			CXorf38	MBOAT7	RP11-776B3.1	ZXDB
FTH1P4	RP11-395L14.18			CXorf56	MBP	RP11-78O7.2	ZZEF1
FTSJ3	RP11-398K22.12			CYB561D1	MBTPS1	RP11-797A18.6
FUK	RP11-400N13.3			CYB5D2	MC4R	RP11-798M19.6
FUT2	RP11-401P9.7			CYB5RL	MCAT	RP11-799D4.4
FXYD5	RP11-402L5.1			CYC1	MCF2L	RP11-800A18.3
FXYD6	RP11-418J17.1			CYGB	MCM10	RP11-815I9.4
GAB3	RP11-423E7.2			CYP24A1	MCM2	RP11-815J4.6
GABBR1	RP11-426J5.3			CYP27A1	MCM5	RP11-817I4.1
GABRA2	RP11-428P16.3			CYP27B1	MCM6	RP11-819M15.1
GABRB3	RP11-431K24.1			CYP2D6	MCM7	RP11-81A22.5
GABRE	RP11-432I5.4			CYP2J2	MCM8	RP11-83A24.1
GABRP	RP11-434B12.1			CYP2R1	MCM9	RP11-83B20.1
GALK2	RP11-440I14.2			CYP2U1	MCOLN3	RP11-849F2.9
GALNT13	RP11-442G21.2			CYP3A5	MCRIP1	RP11-849H4.2
GALNT15	RP11-449D8.1			CYP46A1	MCTP1	RP11-849I19.2
GALNT7	RP11-44D5.1			CYP4F29P	MCUB	RP11-85K15.3
GARNL3	RP11-44D5.2			CYP4V2	MDC1	RP11-881M11.4
GAS1	RP11-44N21.1			CYTH3	MDGA1	RP11-885L14.1
GAST	RP11-452F19.3			CYYR1	MDK	RP11-88I18.2
GATA6	RP11-452H21.4			DACH1	ME1	RP11-890B15.3
GBA	RP11-452L6.6			DACT3	ME3	RP11-90O23.1
GBP1	RP11-454C18.1			DACT3-AS1	MEAF6	RP11-91J3.1
GBP1P1	RP11-456P18.2			DAGLB	MECOM	RP11-930P14.2
GBP2	RP11-457D13.4			DAP	MED12	RP11-946P6.6
GCDH	RP11-45A17.4			DAPK1-IT1	MED20	RP11-967K21.1
GCM1	RP11-464F9.20			DARS2	MED24	RP11-96K19.2
GCNT1	RP11-468E2.10			DBF4	MED26	RP11-96K19.4
GCNT1P1	RP11-472B18.1			DBN1	MED4	RP11-97C16.1
GDAP1	RP11-473M20.16			DBNDD1	MEF2C	RP11-981G7.6
GDAP2	RP11-475E11.2			DBT	MEF2D	RP11-981P6.1
GDF9	RP11-477D19.2			DCAF1	MEGF10	RP11-999E24.3
GDPD5	RP11-477H21.2			DCAF12L1	MEGF8	RP11-9E17.1
GFM2	RP11-481C4.2			DCAF4	MELK	RP13-36G14.4
GFPT2	RP11-488C13.5			DCBLD2	MEPCE	RP13-39P12.3
GGA3	RP11-48B14.1			DCHS2	MESDC1	RP13-554M15.2
GGCX	RP11-492E3.2			DCK	MEST	RP13-643D4.1
GHET1	RP11-497E19.1			DCLRE1A	MET	RP13-923O23.7
GID4	RP11-499P20.2			DCP1B	METRNL	RP3-337H4.10
GIMAP2	RP11-4B16.4			DCTPP1	METTL10	RP3-368A4.5
GIT1	RP11-503E24.2			DDB2	METTL12	RP3-405J10.3
GIT2	RP11-504A18.1			DDHD2	METTL15	RP3-416H24.1
GK5	RP11-504G3.2			DDIAS	METTL21A	RP3-449O17.1
GLB1	RP11-506O24.1			DDIT4L	METTL25	RP3-466P17.1
GLB1L2	RP11-507K2.6			DDR1	METTL3	RP3-475N16.1
GLTSCR1	RP11-510P12.1			DDX31	METTL8	RP3-510D11.2
GLUD2	RP11-511H9.3			DDX39A	MEX3A	RP3-512B11.3
GLUL	RP11-517I3.2			DDX56	MEX3C	RP4-533D7.4
GLYATL1P2	RP11-521I2.3			DDX60	MEX3D	RP4-545K15.5
GM2A	RP11-522I20.3			DEAF1	MFAP2	RP4-569M23.5
GMCL1	RP11-527N22.1			DEDD2	MFSD10	RP4-595K12.2
GMPPB	RP11-536C12.1			DEFB118	MFSD4A	RP4-605O3.4
GNA12	RP11-53O19.1			DENND5A	MFSD6	RP4-620E11.5
GNAI1	RP11-543H23.1			DENND6A	MFSD9	RP4-625H18.2
GNG4	RP11-547D13.1			DENND6B	MGST2	RP4-639F20.1
GNLY	RP11-553L6.2			DENR	MICB	RP4-669H2.1
GNPDA2	RP11-568K15.1			DEPDC1	MICU3	RP4-669K10.8
GNPTG	RP11-575F12.3			DEPDC1B	MID1	RP4-671O14.6
GPALPP1	RP11-57H14.4			DEPDC4	MINK1	RP4-742J24.2
GPAM	RP11-582J16.4			DEPDC5	MIR155HG	RP4-765C7.2
GPATCH3	RP11-58O9.2			DESI2	MIR181A1HG	RP5-1024G6.7
GPBAR1	RP11-597D13.9			DET1	MIR193BHG	RP5-1142A6.8
GPD1L	RP11-59C5.3			DFFB	MIR4435-2HG	RP5-1148A21.3
GPM6B	RP11-613D13.8			DGKD	MIR4458HG	RP5-1159O4.2
GPR135	RP11-613M10.8			DHCR24	MIR497HG	RP5-1198O20.4
GPR15	RP11-617J18.1			DHCR7	MIR503HG	RP5-836N17.4
GPR155	RP11-61J19.5			DHFR	MIR646HG	RP5-882C2.2
GPR157	RP11-61L19.1			DHFR2	MIR92B	RP5-891H21.5
GPR82	RP11-622C24.2			DHRS13	MIS18A	RP5-940J5.6
GPRC5A	RP11-645C24.5			DHRS7B	MISP3	RP5-981O7.2
GPRC5D	RP11-65L3.2			DHX16	MKI67	RP5-991G20.1
GPRIN3	RP11-66B24.4			DHX35	MKL1	RP6-99M1.3
GPS2	RP11-67L2.2			DHX38	MKRN1	RPGR
GPX3	RP11-685B14.1			DHX58	MLLT11	RPL11P3
GRAMD1A	RP11-685M7.3			DHX8	MLLT6	RPL12P11
GRAMD1C	RP11-686D22.4			DIAPH3	MMD	RPL26P30
GRAMD3	RP11-69E11.4			DIDO1	MMP1	RPL26P6
GRB10	RP11-69M1.6			DIO2	MMP11	RPL29P14
GREB1L	RP11-701H24.4			DIP2B	MMP16	RPL39L
GRIA1	RP11-705C15.2			DISP2	MMP25	RPL5P24
GRIA3	RP11-710C12.1			DKK3	MMP25-AS1	RPL7AP31
GRK3	RP11-727A23.4			DLAT	MMP3	RPL7AP60
GS1-124K5.12	RP11-742D12.2			DLEU2L	MMP7	RPL7P44
GS1-590J6.3	RP11-759A24.2			DLG3	MMS22L	RPL7P52
GSDMD	RP11-767N6.2			DLGAP5	MND1	RPL7P8
GSG1L	RP11-76C10.3			DLL3	MNS1	RPL9P32
GSN-AS1	RP11-779O18.1			DLL4	MNT	RPN1
GSS	RP11-7K24.3			DLX6-AS1	MOAP1	RPP14
GTDC1	RP11-806H10.4			DMC1	MOB2	RPP40
GTF2E1	RP11-806L2.2			DMD	MOB3C	RPS14P4
GTPBP2	RP11-815J21.4			DMWD	MOBP	RPS2P1
GTSE1-AS1	RP11-81A1.6			DNA2	MON1B	RPS3AP37
GUCY1B3	RP11-81A22.4			DNAAF5	MORN2	RPS6KA2
GUSBP1	RP11-861E21.2			DNAH1	MORN3	RPS6KA5
GUSBP5	RP11-863H1.1			DNAH12	MOSPD1	RPS6KA6
GVQW2	RP11-872J21.3			DNAH6	MOSPD2	RPSAP52
GYS1	RP11-873E20.1			DNAH7	MPC2	RPUSD2
GZF1	RP11-887P2.5			DNAJB11	MPDU1	RPUSD4
GZMA	RP11-88H9.2			DNAJB9	MPHOSPH6	RRAGD
GZMB	RP11-894P9.1			DNAJC10	MPND	RRBP1
GZMH	RP11-901H12.1			DNAJC11	MPP1	RRM1
H19	RP11-956J14.2			DNAJC24	MPV17L	RRM2
HACD1	RP11-983P16.4			DNAJC25	MR1	RRN3P1
HAL	RP11-98I9.4			DNAJC27	MRC2	RRP12
HAND2	RP11-996F15.6			DNAJC30	MREG	RRP7BP
HAND2-AS1	RP13-104F24.2			DNAJC9	MRGBP	RSAD2
HAVCR2	RP13-514E23.1			DNAJC9-AS1	MROH8	RSPH4A
HCAR2	RP2			DNALI1	MRPL4	RSPH9
HCG24	RP3-329A5.8			DNER	MRPS22	RSPO3
HDAC11	RP3-331H24.7			DNM2	MRPS31	RTCA
HDAC4	RP3-393E18.1			DNMT1	MRPS31P5	RTEL1
HDDC3	RP3-393E18.2			DNMT3B	MRVI1	RTKN2
HDHD2	RP3-412A9.17			DOCK5	MSANTD3	RTN4R
HEATR1	RP3-417L20.4			DOK5	MSANTD4	RUNX2
HECTD3	RP3-425C14.4			DOK7	MSC	RUSC1-AS1
HECW1	RP3-425C14.5			DOLK	MSH2	RWDD3
HELZ2	RP3-428L16.2			DONSON	MSI2	RYR3
HENMT1	RP3-467N11.1			DOT1L	MSX1	S100A10
HERC3	RP4-535B20.4			DPAGT1	MT-TL1	S100A14
HEXDC	RP4-565E6.1			DPH2	MT-TP	S1PR1
HEY1	RP4-591N18.2			DPP10	MT-TS2	SALL1
HEY2	RP4-621F18.2			DPP3	MT1F	SAMD15
HFE	RP4-671G15.2			DPP6	MTCL1	SAMD9
HIF3A	RP4-682E18.1			DPP7	MTCYBP18	SAP30L
HINFP	RP4-740C4.7			DPT	MTERF1	SAP30L-AS1
HINT3	RP4-800G7.2			DPY19L1	MTFP1	SAPCD2
HIPK3	RP5-1065J22.8			DPY19L1P1	MTFR1	SART1
HIST1H2BG	RP5-1074L1.4			DPY19L2	MTHFD1L	SAXO2
HIST1H2BJ	RP5-1085F17.4			DPYSL3	MTHFSD	SAYSD1
HIST1H4E	RP5-1112D6.8			DPYSL4	MTM1	SC5D
HIVEP2	RP5-862P8.2			DPYSL5	MTMR1	SCAMP5
HLA-A	RP5-884G6.2			DRGX	MTMR9	SCAPER
HLA-B	RP5-994D16.11			DSEL	MTND4P12	SCARA3
HLA-C	RP6-24A23.7			DSP	MTRF1L	SCD
HLA-E	RPAP1			DTHD1	MTUS2	SCD5
HLA-F	RPAP2			DTL	MUC13	SCG5
HLA-H	RPGRIP1L			DTNB	MUC15	SCN11A
HLA-L	RPH3AL			DTYMK	MURC	SCN2A
HLA-V	RPL12P24			DUS1L	MVB12B	SCN8A
HLCS	RPL21P23			DUS2	MXD1	SCNN1A
HMGCL	RPL23AP53			DUSP10	MXRA5	SCPEP1
HNRNPA3P11	RPL29			DUSP11	MYB	SCUBE3
HOMER3	RPL31P52			DUSP12	MYBBP1A	SDC1
HPS3	RPL32P26			DUSP6	MYBL2	SDHAF1
HPS4	RPL36A-HNRNPH2			DUSP8	MYCBP2-AS1	SDHAF3
HPSE	RPL5P11			DVL3	MYCN	SDK1
HS6ST3	RPL7L1P5			DYDC2	MYCT1	SDK2
HSD11B1	RPL7P19			DYRK2	MYEF2	SDR16C5
HSD17B6	RPL7P46			E2F2	MYH10	SDSL
HSD17B7	RPL7P49			E2F3	MYH3	SEC14L2
HSD17B7P2	RPL9P16			E2F7	MYL6B	SEC23B
HSF2BP	RPP25			E2F8	MYO18A	SEC61A1
HSP90AB4P	RPRM			E4F1	MYO1B	SEC61A2
HSPA1A	RPS2P44			EAF2	MYO5B	SEH1L
HSPA1B	RPS4XP1			EARS2	MYO5C	SELENOI
HSPA2	RPS6P25			EBF3	MYOM2	SEMA3A
HSPA6	RPSAP47			EBI3	MZF1-AS1	SEMA3B
HSPA7	RRAS			EBLN2	MZT2A	SEMA3C
HSPA8P4	RRM2B			EBPL	MZT2B	SEMA3E
HSPB1	RRN3P3			ECD	N4BP1	SEMA3F-AS1
HSPB2	RRNAD1			ECI1	NAA40	SEMA4G
HSPB6	RRP1B			ECM1	NADSYN1	SEMA5B
HSPB8	RRP7A			ECSCR	NAF1	SEMA6A
HTATIP2	RSAD1			ECT2	NAIF1	SEMA6D
HTR2A	RSPO1			EDN1	NAIP	SENP2
HTR2B	RSU1			EDN2	NAP1L2	SENP6
HTRA3	RTN4IP1			EDN3	NAPEPLD	SEPHS1
HYAL1	RTP4			EEF1A1P3	NARF	SEPSECS
HYAL3	RUNX3			EEFSEC	NAT10	2023-09-04
HYKK	RXFP1			EEPD1	NAV2	2023-09-08
ICE2	S100A11			EFCAB2	NAV3	SERP2
IDO1	S100A16			EFHB	NAXD	SERPINA1
IFI16	S100A3			EFHC1	NBEA	SERPINA10
IFI35	S100A4			EFNA4	NBL1	SERPINA3
IFT140	S100A6			EFNB1	NBR2	SERPINA5
IFT172	S1PR2			EFNB3	NCALD	SERPINB9
IGF2	SALL2			EFR3B	NCAM2	SERTAD4
IGFBP1	SAMD9L			EFS	NCAN	SETBP1
IGFBP2	SAMSN1			EGFL6	NCAPD2	SETD9
IGHG4	SATB2			EGFL7	NCAPD3	SEZ6L
IGIP	SBNO2			EGLN3	NCAPG	SEZ6L2
IKBKB	SCAI			EHF	NCAPG2	SF3A3P2
IKZF2	SCARA5			EIF2AK2	NCAPH	SFI1
IKZF3	SCGB2A2			EIF2AK4	NCBP2-AS2	SFMBT1
IL15	SCIN			EIF2B2	NCK2	SFR1
IL15RA	SCML2			EIF2B4	NCKAP5	SFRP1
IL17D	SCN2B			ELAC1	NDC1	SFRP4
IL19	SCO1			ELFN1	NDC80	SFXN5
IL1A	SCO2			ELK1	NDNF	SGCG
IL1R2	SCRN3			ELL3	NDRG4	SGK223
IL1RL1	SCYL3			ELMO2	NDST1	SGK3
IL24	SDCCAG8			ELMOD3	NDUFA6-AS1	SGO1
IL2RG	SDHAP1			ELOVL4	NDUFA8	SGO2
IL6	SEC14L1			ELOVL6	NDUFA9	SGPP1
ILK	SEC22C			ELP4	NDUFAF6	SH2D3A
IMPDH2	SEC23IP			EMC1	NDUFAF7	SH2D3C
ING2	SEC24B-AS1			EMC3	NDUFAF8	SH2D4A
INMT	SEC31B			EMC6	NDUFB1	SH3BGRL2
INPP1	SELENBP1			EMC8	NECTIN3	SH3BP4
INPP4B	SELENOO			EME2	NEDD4L	SH3BP5-AS1
INPP5A	SELENOP			EMILIN1	NEDD9	SH3GLB2
INPP5K	SELP			EMILIN3	NEIL3	SH3RF2
INSR	SELPLG			EML4	NEK2	SH3RF3-AS1
INTS5	SEMA4B			EMX2	NEMP1	SHANK2
INTS6	SEMA5A			ENC1	NES	SHB
INTS8	2023-09-10			ENO2	NETO2	SHC2
IP6K3	2023-09-05			ENO3	NFAM1	SHC4
IPCEF1	SERGEF			ENOPH1	NFE2L3	SHCBP1
IPO11	SERINC3			ENPP2	NFKB2	SHE
IPO13	SERPINE2			ENPP5	NFKBID	SHMT1
IPP	SERPINF1			ENPP7P11	NGF	SHROOM2
IQCH	SERPING1			ENTPD2	NGFR	SIGMAR1
IREB2	SERPINI1			ENTPD7	NHS	SIKE1
IRF5	SERTAD3			EPB41L1	NHSL2	SIPA1L1
IRS2	SESN1			EPB41L4A	NIN	SIRT3
IRX3	SETD6			EPCAM	NINJ1	SIRT7
ISCA2	SETMAR			EPDR1	NIPA1	SIX4
ISL1	SFXN3			EPG5	NIPSNAP1	SKA1
ITGA10	SGCB			EPHA2	NIPSNAP3A	SKA2
ITGA2	SGCE			EPHA4	NIPSNAP3B	SKA3
ITGAL	SGIP1			EPHA5	NKAPP1	SKI
ITK	SGMS1			EPHA7	NKD1	SKIDA1
ITPK1-AS1	SGSM3			EPHB1	NKRF	SKP2
ITPR1	SGTA			EPHB2	NKX3-1	SLA
ITPR3	SGTB			EPHX2	NLGN1	SLAMF7
JAG2	SH2D1A			EPM2A	NLGN3	SLC10A1
JAZF1	SH2D1B			EPN3	NLN	SLC10A4
JDP2	SH2D2A			ERCC-00013	NLRC3	SLC12A6
JMJD6	SH3BP2			ERCC-00014	NMB	SLC12A7
JPH1	SH3GLB1			ERCC-00033	NMT2	SLC15A2
KAAG1	SH3PXD2B			ERCC-00069	NNAT	SLC16A1-AS1
KALRN	SHC3			ERCC-00073	NNT-AS1	SLC16A2
KANK1	SHISA5			ERCC-00143	NOD2	SLC16A9
KANSL1-AS1	SIAE			ERCC-00148	NOG	SLC17A5
