# Supplementary material for: Differential gene expression in decidualized human endometrial stromal cells induced by different stimuli
Source: Sci Rep. 2024 Apr 2;14:7726. doi: 10.1038/s41598-024-58065-z (PMC10987566; doi:10.1038/s41598-024-58065-z)
Supplement: Supplementary file 7 — Supplementary Table 6. [file 41598_2024_58065_MOESM7_ESM.xlsx]

## Sheet: ST6_REVIGO vivo
		Supplementary Table S6. List of summarized GO terms by REVIGO analysis, their related cellular functions, and gene symbols belonging to each term (DEGs by in vivo decidualization).
		Up-regulated genes
		cellular functions	Gene Ontology term	gene ratio	log10.p-value	gene
		angiogenesis	angiogenesis	1.84077	-2.9128	ENPEP, CALCRL, PLXND1, SH2D2A, NPR3, PDGFA, CIB1, HIF3A, TYMP, ARHGAP22, MYDGF, RNF213, CCL8, HEY1, CALD1, ANPEP, KDR, APOD, THSD7A, GLUL, PROK1, HTATIP2, GPR15, WARS, SYK, ANXA2, CD160, MCAM, MMP2, ERAP1, DAB2IP, MAPK14, MEIS1, NOV, HAND2, ACKR3, ANG, TEK, PLCD3, FGF10
			response to hypoxia	1.38058	-3.25276	CITED2, ITPR1, PDGFA, WDR83, HIF3A, LIMD1, THBS1, TNF, SLC2A8, DPP4, PDLIM1, LONP1, MYOCD, SMAD4, NOS2, BNIP3, MMP2, ITGA2, SLC11A2, VEGFC, MTHFR, SOD2, SOD3, TGFBR2, IL1A, TH, ANG, PPARA, CRYAB, ENG
		inflammation	inflammatory response	2.6231	-2.3016	SCYL3, TRAF3IP2, TNFAIP6, CXCL13, ITGAL, LIPA, TNF, LTB4R, IKBKB, ADGRE2, HYAL1, HYAL3, BDKRB2, HAVCR2, CMKLR1, IL15, FOS, TICAM1, TIRAP, IL1A, NFX1, XCL2, PLAA, CHI3L1, IRF5, TLR3, IDO1, HDAC4, LXN, C5AR1, PTAFR, THBS1, C3, IL1RL1, CCL8, IFI16, CXCR2, GSDMD, AOC3, NOS2, CCL20, PLA2G2A, STAT3, DAB2IP, NFATC3, NKG7, SELP, LACC1, IL6, THEMIS2, ACER3, NOX4, ACKR1, HPSE, IL17D, MYD88, CCL26
			positive regulation of tumor necrosis factor production	1.1965	-4.77918	PTAFR, HSPB1, PSEN1, PIK3R1, THBS1, LBP, HAVCR2, ARFGEF2, SYK, ABCC8, STAT3, PTPN11, TICAM1, ISL1, TIRAP, HLA-E, CD2, IL1A, IL6, OAS1, OAS2, OAS3, ARHGEF2, MYD88, TLR3, TMEM106A
			cellular response to tumor necrosis factor	1.15048	-2.59025	HDAC4, GBA, CIB1, THBS1, CLDN1, IKBKB, ZFP36, CCL8, HYAL1, HYAL3, INPP5K, GBP2, APOB, GBP1, MAP3K5, CCL20, DAB2IP, FOS, MAPK14, KAT2A, FABP4, XCL2, CHI3L1, ARHGEF2, CCL26
		immune system	macrophage activation involved in immune response	0.368155	-3.63432	SBNO2, SYK, IFI35, NMI, LBP, TICAM1, TNF, HAVCR2
			antigen processing and presentation of endogenous peptide antigen via MHC class Ib	0.460193	-5.10886	HLA-H, AZGP1, HFE, HLA-B, HLA-C, HLA-A, HLA-F, ULBP1, MICA, HLA-E
			toll-like receptor 3 signaling pathway	0.230097	-2.15069	OAS1, RFTN1, TNF, TLR3, HAVCR2
		cell morphology	fibroblast migration	0.322135	-2.16298	PDLIM1, NOV, ILK, ARID5B, CD248, TNS1, PLEC
			cytolysis	0.414174	-3.04379	C7, GZMA, C9, PLA2G2A, PRF1, NKG7, GZMB, MICA, GZMH
			negative regulation of cell growth	1.05844	-2.40379	CDKN2D, MEG3, SMAD4, CDKN2C, SERPINE2, OSGIN2, CDKN2AIP, AGT, DNAJB2, BST2, GDF9, SERTAD3, PSRC1, NOV, GNG4, HYAL1, RACK1, ENPP1, ST20, SLIT3, CRYAB, HSPA1B, HSPA1A
		signal transduction	positive regulation of receptor recycling	0.322135	-3.37648	RAMP3, ANXA2, RAB29, ECE1, PSEN1, BVES, SNCA
			regulation of transcription by RNA polymerase II	9.526	-3.64671	SMARCAL1, ZNF175, ZNF174, IKZF2, IKZF3, ZNF607, ZSCAN30, ZNF600, ZNF721, SOX5, ZNF19, SP110, ZFP2, EBF1, ISL1, RUNX3, ZNF718, ZNF717, ZSCAN22, ZSCAN25, ATF3, ZNF398, ZNF155, ZNF273, GATA6, MYNN, ZNF26, ZNF707, ZNF823, ZSCAN12, HIVEP2, ZSCAN16, ZNF146, ZBTB7C, ZSCAN18, ZNF143, ZNF383, NFATC3, PBX3, ZNF34, ZNF30, SIM1, ZNF136, ZNF133, ZNF493, ZNF251, ZNF490, ZNF44, HIF3A, ZNF48, HEY1, HEY2, MLX, ZN…
			response to xenobiotic stimulus	1.88679	-3.01684	HDAC4, NNMT, ABCB1, TRAF3IP2, MAOB, OGG1, GATA6, HTR2B, PDGFA, PTPRM, HTR2A, ADCY1, THBS1, TNF, ACACB, SRR, CDH3, PNP, OXCT1, BLOC1S3, GNA12, FPGS, TSPO, TIMP4, SNCA, LYN, RAB6C, ABCC8, MMP2, ITGA2, IGFBP2, VEGFC, MTHFR, FOS, SOD2, TGFBR2, CPS1, LCK, PLIN2, KCNK3, ENG
			regulation of signaling	0.230097	-2.15069	GIT2, CBLB, MMACHC, GIT1, MTURN
		cell proliferation	aging	1.1965	-2.30069	ATP8A2, OGG1, HTR2A, CLDN1, SRR, WRN, EDNRB, CNR1, P2RY1, LONP1, TSPO, APOD, TIMP1, IGFBP1, CDKN2B, SMAD4, TPRA1, IL15, MMP2, SERPINF1, IGFBP2, FOS, SOD2, AGT, TGFBR2, SERPING1
			negative regulation of smooth muscle cell proliferation	0.460193	-2.52031	ACE2, IL15, NPR3, MFN2, ANG, APOD, APOE, NDRG2, TRIB1, PPARGC1A
		metabolism	lipid transport	0.874367	-2.49866	ABCA1, SLC13A3, CHKA, VPS13A, VPS13B, TEX2, ABCA13, APOL6, GM2A, APOC1, TSPO, ESYT3, SLC25A21, APOD, LBP, APOE, APOL1, PLTP, APOL2
			nucleoside metabolic process	0.322135	-2.04408	PRPS2, MTAP, PRPSAP2, PNP, FPGS, UMPS, UCKL1
			cellular nitrogen compound metabolic process	0.184077	-2.12397	PC, CPS1, MCCC1
			proteolysis involved in protein catabolic process	0.506213	-3.13454	RNF123, CTSL, CLPP, GZMA, LONP1, CTSH, GZMB, CTSW, MALT1, CTSB, LGMN
			transmembrane transport	1.79475	-2.46432	SLC35F6, ABCB1, SLC44A2, ABCB7, PRF1, ABCB8, SLC4A2, ABCA13, TMEM241, SLC22A14, FLVCR1, SLC25A43, SLC25A42, GPR155, SLC25A22, MFSD2A, ABCC3, GSDMD, ABCC4, SLC10A5, SLC10A6, ATP13A1, ABCC8, SLC10A3, TAP2, ANO9, CYBRD1, TAP1, SLC4A11, ABCC9, PSMB8, PSMB9, DISP1, SLC22A23, ABCB10, SLCO3A1, SLC25A19, RNF185, SLC35E2B
			regulation of ribonuclease activity	0.184077	-2.12397	OAS1, OAS2, OAS3, OASL
			energy homeostasis	0.598251	-3.09346	CRTC3, SGIP1, IRX3, STAT3, PASK, FMO4, ACACB, DLL1, FOXO1, CPS1, TMEM18, PPARGC1A, MFSD2A
		insulin signaling	carbohydrate metabolic process	1.6567	-4.9349	B4GALT2, KLB, AMY2B, ADPGK, SLC3A1, NPL, FUT2, GLB1L2, SLC2A8, GK5, NANP, LDHA, FGGY, HYAL1, HYAL3, ST3GAL5, PGM5, SIAE, MDH1B, GALNT7, MANBA, INSR, EDEM2, PGGHG, UEVLD, GNPDA2, GLB1, CHI3L2, LANCL3, CHI3L1, MAN2B1, GPD1L, B4GALT6, GALK2, CHST3
		Down-regulated genes
		cellular functions	Gene Ontology term	gene ratio	log10.p-value	gene
		inflammation	positive regulation of prostaglandin-endoperoxide synthase activity	0.125	-2.0197	EDN1, EDN2, EDN3, NOD2
			cellular response to prostaglandin E stimulus	0.25	-2.27376	SFRP1, GNG2, PRKAA2, PTGER2, TNFSF4, PRKCE, PPARG, ADCY6
		immune system	negative chemotaxis	0.4375	-2.78673	SEMA5B, NRP2, EPHA7, SEMA6A, SEMA3C, SEMA3A, SEMA6D, SEMA3B, APOA1, NRG1, SEMA3E, SEMA4G, FLRT3, SLIT2
		cell morphology	cell adhesion	3.34375	-3.52044	SPON1, COL16A1, TNC, INPPL1, F11R, LOXL2, CDH4, ALCAM, CDH2, NRCAM, PCDHAC1, EPHA4, POSTN, PRKCE, APLP1, ATP1B1, NPNT, BCAN, OBSCN, CLDN3, ADAM12, NINJ1, TYRO3, TLN2, FREM3, EPHA2, PCDH10, TROAP, NTM, DPT, PCDH12, THY1, PCDH19, PCDH17, EFNB1, PODXL, SLAMF7, CCDC141, MYH10, JUP, COL1A1, PCDHGA11, AFDN, CXCL12, COL5A1, PCDHB2, PRPH2, ITGA11, FAT1, CNTN1, PCDHB5, PCDHB3, TGFBI, CD24, PCDHB9, CD22, D…
			cell migration	1.8125	-2.96551	DOCK5, FLT1, WWC1, PIK3CD, PIK3CB, TSPAN11, RND1, SYDE2, PSTPIP2, MYO18A, NCK2, IL12A, EMILIN1, ITGB6, PRKCI, SHROOM2, GFRA1, RHOD, KNSTRN, DEPDC1B, PIK3CA, RHOJ, SPATA13, TYRO3, ELMO2, CD47, MET, EPHA2, LAMA3, NTN4, NEDD9, PRKCZ, PAK1, FUT8, STRIP2, EFS, PODXL, GPC3, S1PR1, GPC4, CTNNA2, CTHRC1, TGFB2, TGFB1, JUP, LAMB3, ATRNL1, SORL1, FMNL3, CCDC88A, FMNL1, COL5A1, ABI2, FAT1, CDK1, SDC1, AVL9,…
			extracellular matrix organization	1.21875	-2.14731	COL16A1, OLFML2B, COL11A1, NDNF, OLFML2A, ADAMTS16, MMP25, ADAMTS14, ADAMTS18, SLC39A8, SOX9, ITGB6, POSTN, MMP7, COL27A1, EGFL6, MMP1, COL22A1, APLP1, MMP3, NPNT, NFKB2, COL1A1, MMP11, COL2A1, COL1A2, COL5A1, MMP16, COL4A4, COL7A1, ITGA8, ITGA6, COL9A3, COL6A6, TGFBI, COL9A2, RECK, ITGA9, MATN2
			regulation of cell migration	0.90625	-2.99613	MACF1, FAM49B, ROBO4, TNXB, LAMA1, LAMA4, LAMA3, KIF14, TNC, PRKX, THY1, FGF1, AMOT, PARD6B, FGF9, DPYSL3, ENPP2, PLXNA2, PHLDA2, FGF23, TGFB1, MINK1, FRMD5, TMSB15A, SPATA13, SGK3, AMOTL2, AJUBA
			cell-cell adhesion	1.34375	-2.74959	ROBO2, IGSF5, TNXB, LAMA3, THY1, PRICKLE1, CELSR1, F11R, ARVCF, BAIAP2L1, CDH2, EPCAM, BOC, NRCAM, SOX9, CTNNA2, PDLIM5, CD34, JAM2, JAM3, DSP, CD93, JUP, OBSCN, DLG3, IGDCC4, LRRC7, CDH10, ITGA11, ITGA8, FAT1, PECAM1, CNTN1, ELMO2, CDC42EP1, ITGA6, ADAM8, PKP4, TLN2, CD24, CD200, TJP3, ITGA9
		signal transduction	regulation of transcription by RNA polymerase II	9.15625	-4.25769	EHF, SMARCB1, TRRAP, CCNC, ELK1, TPRXL, ZXDA, HOXA9, ZSCAN31, SOX17, ZNF606, CREB3L4, CREB3L1, ZXDB, ZNF605, ZNF826P, ZNF844, HOXA1, SOX9, SUPT20H, ZNF841, SOX7, ATXN7L3, PKNOX2, ZNF165, MEF2C, ZFP1, ZFP3, HNF1B, EBF3, MED4, ZNF14, RUNX2, THAP1, ZNF16, BTD, RFX7, ZNF835, ATF7, ZNF710, ATF5, TP53, ZSCAN29, ZNF276, ZNF154, ZNF275, ZNF394, TWIST1, ZNF22, BAZ2B, ZNF24, BRIP1, ZNF708, ZNF704, HIVEP3, …
			signal transduction	6.4375	-2.16556	HHIP, RPS6KA6, RASSF1, RASSF2, ALCAM, RASSF3, DPYSL5, RPS6KA2, STMN1, TNFSF10, SOX9, BTRC, STARD8, PRKCE, PRKCD, ANK2, GTPBP1, PRKAB1, PSG9, INPP4A, FNDC5, TYRO3, RIN3, PRKD1, NBL1, PLPP2, CDS1, BEX1, CRABP2, STC1, IQGAP3, PRKCZ, INPP5B, KLRK1, RACGAP1, PENK, TP53BP2, RALGDS, PAG1, NMB, TNFSF15, RASSF7, RASSF8, STAM, IGF1, ICK, EXT2, TNFSF4, HLA-DRB1, ECM1, TENM3, TENM4, SHB, GABRR1, AKAP10, KIF1…
			smoothened signaling pathway	0.8125	-3.82072	TTC26, DYRK2, INTU, GLI1, IFT52, HHAT, FGF9, PTCHD1, BOC, IQUB, GPC3, IFT57, CC2D2A, EVC2, STIL, PTCH1, PTCH2, NOG, IFT80, HIPK1, RUNX2, TMEM231, DISP2, SMO, KIAA0586, WDPCP
			Ras protein signal transduction	0.75	-2.44762	BRAP, DNMT1, CSF1, PLK2, DHCR24, IGF1, IQGAP3, RERG, RAPGEFL1, RASGRP3, RASSF1, TRIM28, DOK5, CDK2, RAPGEF2, KRAS, MAPKAPK5, PRKD1, RGL1, RALGDS, TP53, RAPGEF3, RAPGEF4, RALGPS2
			long-term memory	0.375	-2.01896	CALB1, CCND2, PTCHD1, RGS14, SRF, CAMK4, CTNS, EIF2AK4, SLC2A4, TACR1, BTBD9, PRKCZ
			phosphorylation	0.9375	-2.38228	PRR5, CERKL, PRPS1, LRGUK, DTYMK, PDXK, LRRK2, ADK, PIK3CD, BUB1B, PIK3CB, PAPSS1, DCAF1, CKMT2, PAK1, PIP5K1B, TK1, EPHB2, SEPHS1, PSTK, PRKCG, EPHA7, TNK2, FN3KRP, DOLK, DCK, PIK3CA, ADCK1, ETNK2, IDNK
			peptidyl-tyrosine phosphorylation	1.03125	-2.62838	FLT1, DYRK2, PDGFB, TESK1, TTK, NOD2, RPS6KA5, PBK, CSK, EPHB2, MAP2K7, EPHB1, MAP2K6, EPHA5, MAP2K4, EPHA4, EPHA7, SPINK1, MAP2K2, YES1, TNK2, PRKCD, EIF2AK2, HIPK1, MELK, ABI2, KIT, TYRO3, ROR1, PTPN4, MET, FGFR3, EPHA2
			histone H2A monoubiquitination	0.28125	-2.79094	BARD1, RNF168, RAD51, BRCA1, BCOR, BRCA2, RNF2, CUL4B, DDB2
			sequestering of BMP from receptor via BMP binding	0.125	-2.0197	GREM1, GREM2, NBL1
			rhythmic process	0.625	-2.04335	PRKCG, TOP2A, SUV39H2, KDM5C, NLGN1, PRKAA2, TWIST1, AHR, CCAR2, NFKB2, MAPK8, CRY2, SRRD, CDK1, PPARG, BTRC, TP53, DTL, EZH2, CDK5R1
			cellular response to ionizing radiation	0.40625	-2.19254	BARD1, BLM, TGFB1, HUS1, BRCA1, BRCA2, RAD51AP1, RAD51, FIGNL1, ITGB6, ECT2, TP53, RHNO1
		cell proliferation	double-strand break repair via break-induced replication	0.21875	-2.51043	GINS2, CDC45, MCM7, GINS4, MCM5, MCM6, MCM2
			DNA replication	1.375	-8.66822	BLM, RTEL1, FEN1, PCNA, MCM7, CHTF18, REPIN1, RECQL4, CHAF1B, HELB, ORC6, CHAF1A, ORC1, ORC2, E4F1, RBBP7, POLE, POLH, GINS2, UPF1, RFC3, RRM1, STN1, RRM2, LIG1, RFC1, RFC2, TWNK, DONSON, LRWD1, SSRP1, TICRR, FAM111B, CCDC88A, KIN, POLA1, DBF4, CDK2, CDK1, MCM5, MCM6, DNA2, DTL, MCM2
			DNA replication initiation	0.5	-6.08928	MCM7, PRIM1, MCM10, LRWD1, CDC6, POLA1, ORC6, CDC45, ORC1, CCNE2, CCNE1, ORC2, MCM5, TOPBP1, MCM6, MCM2
			chromatin organization	1.8125	-2.88831	SUV39H2, KDM5C, TRRAP, PRDM6, CHD7, HMGB2, NUCKS1, CHD4, CHD3, NR3C1, DCAF1, HMGN5, TRIM28, TLK2, HMG20B, HMG20A, HMGN2, ATXN7L3, USP49, SFMBT1, C17ORF49, ATRX, TET2, SIRT7, RNF168, MMS22L, RBL1, TET3, TOX, RCCD1, L3MBTL1, HDAC5, L3MBTL3, PRKAA2, MEAF6, UHRF1, ZNF518B, DOT1L, HDAC8, HDAC9, HDAC7, HIRIP3, SMYD2, ZNF462, CBX7, TCF7L1, BRPF1, EYA2, CBX2, CBX1, LRWD1, ZZEF1, COPRS, MRGBP, KANSL2, BCO…
			cell cycle	2.65625	-6.28515	PRR5, LIN54, MDC1, DCLRE1A, SUV39H2, ERCC6L, SMARCB1, MCM7, MCM8, TUSC2, HJURP, BRCA1, AHR, KIF11, CHTF18, MKI67, NR3C1, SMC4, CCAR2, CKS1B, SMC2, CHAF1B, RASSF1, RASSF2, CHAF1A, CNTRL, NUF2, TLK2, HMG20B, OIP5, HMCN1, HELLS, PRKCE, PRKCD, TET2, VASH1, CDC25C, CCSAP, TERF2, ZNF16, PARD3B, THAP1, RBL1, POC5, BIRC5, ERH, MCM5, FAM64A, MCM6, KIF20B, AJUBA, TP53, ITGB3BP, MCM2, RHNO1, KLHL18, CDCA2, …
			spindle organization	0.4375	-7.52824	RANBP1, RGS14, SPAG5, TTK, CHD3, KIF11, CKAP5, KNSTRN, AURKB, AURKA, ASPM, SPATA17, AUNIP, KIZ
			negative regulation of cytokinesis	0.15625	-2.04054	ZFYVE19, CHMP4C, E2F7, AURKB, E2F8
			interstrand cross-link repair	0.46875	-3.46353	FANCI, DCLRE1A, FANCL, RNF8, FANCA, FANCC, NUCKS1, RAD51AP1, RNF168, NEIL3, RAD51, FANCD2, FAN1, FAAP100, CENPS
			negative regulation of epithelial cell proliferation	0.59375	-2.51136	TGFB2, TGFB1, NOTCH1, PTCH1, HPN, WNT5A, NLRC3, IFT80, EREG, IFT52, SFRP1, DUSP10, CDK6, MARVELD3, TRIM24, GPC3, SOX9, IFT57, NKX3-1
			cell division	3.4375	-13.197	DCLRE1A, ERCC6L, BUB1B, NR3C1, SMC4, SMC2, CDC20, CCND2, PTTG1, CCND1, KNTC1, OIP5, NEK2, HMCN1, LIG1, PRKCE, VRK1, KNL1, CDC25C, KNSTRN, ZNF16, EML4, SGO1, SGO2, CCNE2, CCNE1, ZFYVE19, TIMELESS, FAM64A, KIF20B, KLHL18, SEH1L, ANAPC15, CDCA2, CDCA3, INTU, TNKS, CDCA4, CDCA5, BOD1L1, CDCA7, CDCA8, NCAPG, SKA3, NCAPH, SKA1, SKA2, CCNB2, CCNB1, SPAST, E4F1, UBE2I, UBE2C, BOD1, CDC6, ZWINT, NDC80, TP…
			kinetochore organization	0.15625	-2.35807	CENPH, NUF2, SMC4, NDC80, SMC2
			protein localization to chromatin	0.25	-2.64435	MSH2, MCM8, MCM9, PLK1, ESCO2, ESR1, LEMD2, EZH2
			stem cell proliferation	0.46875	-2.53725	RARG, PTCH1, ELL3, TBX3, RUNX2, BYSL, ZNRF3, WNT11, FGF9, SOX9, IRF6, NES, CD34, TP53, WNT3
			positive regulation of chromosome condensation	0.21875	-3.81185	NCAPG2, NCAPG, NCAPD2, NCAPD3, SMC4, NCAPH, SMC2
		metabolism	O-glycan processing	0.4375	-2.56658	GALNT11, ST6GAL1, GALNT3, GXYLT1, GXYLT2, POMGNT1, GALNT10, POFUT1, B3GNT5, ST3GAL4, XXYLT1, ST3GAL2, GALNT8, B4GALT5
			protein geranylgeranylation	0.15625	-2.35807	FNTA, PGGT1B, CHM, CHML, RABGGTA
		differentiation	osteoblast differentiation	1	-3.05667	TNC, TWIST1, RRBP1, GLI1, MRC2, WNT11, FGF9, FIGNL1, CREB3L1, PENK, MEF2D, CTHRC1, MAP2K6, SMAD1, MEF2C, IGFBP5, ALYREF, NOG, IFT80, SIRT7, BMP6, RUNX2, COL1A1, BMP3, SFRP1, CYP24A1, SMO, MYBBP1A, ITGA11, TMEM119, LGR4, EPHA2
			positive regulation of neuron differentiation	0.8125	-3.47809	GATA2, CYB5D2, SOCS2, HMG20B, DMD, NRCAM, ECT2, BEND6, MEF2C, MMD, NAP1L2, SOX11, NGF, BMP7, BMP6, GDF7, HEYL, GPRC5B, CXCL12, MAP1B, VWC2, TCF4, TCF3, NBL1, TRIM32
