# Supplementary material for: Differential gene expression in decidualized human endometrial stromal cells induced by different stimuli
Source: Sci Rep. 2024 Apr 2;14:7726. doi: 10.1038/s41598-024-58065-z (PMC10987566; doi:10.1038/s41598-024-58065-z)
Supplement: Supplementary file 8 — Supplementary Table 7. [file 41598_2024_58065_MOESM8_ESM.xlsx]

## Sheet: ST7_common genes
Supplementary Table S7. Common DEGs between in vitro and in vivo decidualization
Up-regulated genes					Down-regulated genes
cAMP	cAMP+MPA	MPA	E2+MPA		cAMP	cAMP+MPA	MPA	E2+MPA
ABCA1	ABCA1	ACOT4	ACER3		ABRACL	A2M-AS1	AC012360.6	AC106786.1
ABCC9	ABCC3	ACTG1P10	ADAM23		AC025171.1	AARS	ADAM12	ADAM12
AC003986.6	ABCC9	ADAM23	ADCY1		AC124789.1	ABRACL	ADAMTS14	ADAMTS14
ACER3	ABI3BP	ADCY1	ADH1B		ACOT7	AC009120.6	ADAMTS16	ADAMTS16
ACSL4	ACER3	ADH1B	ADH1C		ADAM12	AC017002.2	AFF3	ADCY4
ADARB1	ACSL4	ADH1C	ALDH1A3		ADAMTS16	AC124789.1	ALDH1B1	ALDH1B1
ADCY1	ADAMTS5	ALDH1A3	ALG1L		AFAP1L2	AC125232.1	ASF1B	ANKHD1-EIF4EBP3
AKR1C2	ADAMTS8	ALG1L	ANG		AFF3	ACSS1	AURKA	AP000347.2
ALG1L	ADARB1	ANG	ANTXR2		AJUBA	ADAM11	AURKB	APLP1
ANG	ADCY1	ANTXR2	AOX1		AKAP5	ADAM12	B4GALNT4	ARMC4
ANPEP	ADH1B	AOX1	APOD		ALDH1B1	ADAMTS16	BMP6	BMP6
ARSG	AKR1C2	APOC1	APOE		AMOTL2	ADAMTS19	BUB1	BUB1B
ATP8B4	ALOX5AP	APOD	AVPR1A		ANK2	AFAP1L2	BUB1B	C1QTNF7
AVPI1	ANG	APOE	BCL2L2-PABPN1		ANKRD1	AFF3	C17orf100	CACNA2D3
BDKRB2	ANPEP	AVPR1A	C1orf21		ANLN	AJUBA	C1QTNF7	CCDC18
BMPER	APOC1	BCL2L2-PABPN1	C7		APOBEC3B	AKAP5	CCNB1	CD200
C1R	APOD	C1orf21	CCDC68		ARHGAP11A	ALDH1B1	CCNB2	CD34
C1RL	APOE	C7	CD1D		ARHGAP18	ANK2	CD200	COL12A1
C1S	ARSG	CCDC68	CD226		ARHGAP19	ANKRD1	CD34	COL1A1
C3	AVPI1	CD1D	CDKL1		ARHGAP26	ANLN	CD37	CSRP2
CAST	BATF2	CD226	CFD		ARL15	AP001372.2	CENPF	CTD-2002J20.1
CCDC69	BDKRB2	CDKL1	CHST7		ARL4C	APOBEC3B	COL12A1	CTSV
CCDC71L	BMPER	CFD	CILP		ARL9	ARHGAP11A	COL1A1	DACT3
CCL8	BTBD3	CHST7	CLEC3B		ARMC4	ARHGAP18	CTD-2002J20.1	DIO2
CD248	C1orf21	CILP	CNR1		ASB3	ARHGAP19	CTD-2349P21.9	DLGAP5
CDYL2	C1R	CLDN23	CRISPLD2		ASF1B	ARHGAP26	DIAPH3	DLX5
CFD	C1RL	CLEC3B	CTSB		ASPM	ARHGAP33	DIO2	DPYSL3
CHI3L1	C1S	CNR1	DIO3OS		ATAD5	ARHGAP5-AS1	DLGAP5	DPYSL4
CHRD	C3	CRISPLD2	DKK1		ATP1B1	ARL15	DLL3	DSP
CHST7	CAST	CTB-179K24.3	DPP4		AURKA	ARL4C	DLX5	DUSP6
CLDN23	CCDC69	CTD-2262B20.1	DTNA		AURKB	ARL9	DPYSL3	E2F7
COL23A1	CCDC71L	CTSB	EFHC2		B3GALNT1	ARMC4	DPYSL4	EDN1
CREM	CCL8	DIO3OS	ENOX1		B3GALT1	ASB3	DSP	ENC1
CRISPLD2	CD248	DKK1	ENPP1		BAIAP2L1	ASF1B	DUSP6	ENPP5
CRTC3	CES1	DPP4	EVA1C		BEND6	ASPM	E2F7	EPCAM
CSF3R	CFD	DTNA	FAM134B		BIRC5	ATAD5	ENC1	ETV1
CTD-2020K17.1	CHEK2	EFHC2	FAM174B		BLM	ATP1B1	EPHB2	ETV5
CTSL	CHI3L2	ENOX1	FAM46A		BMP3	ATP6V0E2-AS1	ETV1	EVA1A
DCN	CHRD	ENPP1	FBLN2		BMP6	ATXN7L2	ETV5	EZH2
DHRS3	CHST7	EVA1C	FBXO32		BOK	AURKA	EVA1A	F13A1
DLL1	CILP	FAM134B	FGF12		BRCA1	AURKB	EXO1	F2RL1
DMXL2	CISH	FAM46A	FKBP5		BRIP1	B3GALNT1	EZH2	FAM84A
DPP4	CLDN23	FBLN2	FOXO1		BUB1	B3GALT1	F13A1	FGF1
DUSP1	CNR1	FBXO32	GALNT15		BUB1B	BACE2	F2RL1	FGF9
ECE1	COL23A1	FGF12	GCNT1		C16orf74	BAIAP2L1	FAM64A	FHOD3
EDEM2	CREM	FKBP5	GLB1L2		C1QTNF7	BEND6	FAM84A	FJX1
EDNRB	CRISPLD2	FOXO1	GLUL		C5	BID	FGF1	FNDC1
ENPEP	CRTC3	GALNT15	GPM6B		CADM1	BIRC5	FGF14-AS2	FOLH1
ENPP1	CTSB	GCNT1	GPRIN3		CAMK4	BLM	FGF9	FRMD4A
EPB41L3	CTSL	GLB1L2	GPX3		CCDC74A	BMP6	FHDC1	FZD7
EVA1C	DCN	GLUL	GRIA1		CCDC74B	BOK	FHOD3	GALNT16
FAM134B	DHRS3	GPM6B	HAND2		CCNA1	BRCA1	FJX1	GALNT18
FAM20A	DKK1	GPRIN3	HAND2-AS1		CCNA2	BRIP1	FNDC1	GBP4
FAM46A	DUSP1	GPX3	HIF3A		CCNB1	BUB1	FOLH1	GFRA1
FAM65C	ECE1	GRIA1	HPSE		CCNB2	BUB1B	FRMD4A	GHRLOS
FAM89A	EDEM2	HAND2	HS6ST3		CCND1	C16orf45	FZD7	GPR3
FCER1G	EDNRB	HIF3A	HSD11B1		CCNE2	C16orf74	GALNT18	GREM1
FERMT1	ENPP1	HIST1H2BG	HTRA3		CD200	C1orf112	GBP4	HAS2
FGF10	EOGT	HPSE	IGFBP1		CD27-AS1	C1QTNF7	GFRA1	HCN1
FGF7	EPB41L3	HS6ST3	IGFBP2		CDC20	C21orf91	GINS4	HMCN1
FOXO1	EPYC	HSD11B1	IL1RL1		CDC25C	C5	GLI1	IGDCC4
FST	EVA1C	IGFBP1	INSR		CDC42EP1	C5orf34	GOLGA6L9	IGFBP5
FXYD5	FAM134B	IGFBP2	IP6K3		CDC42EP3	C9orf24	GPR3	IL32
GABRE	FAM20A	IL1RL1	IRS2		CDC6	CADM1	GTSE1	INA
GALNT15	FAM46A	INSR	ITPR1		CDCA2	CAMK4	HAS2	INHBA
GBA	FAM89A	IP6K3	KALRN		CDCA5	CCDC28B	HCN1	ISLR2
GLB1	FKBP5	IRS2	KCP		CDCA7	CCDC74A	HMCN1	KIF18B
GLUL	FOXO1	ITPR1	KDR		CDCA8	CCNA1	IGDCC4	KIF20A
GPM6B	FXYD5	KANSL1-AS1	KIAA1644		CDH10	CCNA2	IGFBP5	KRT17
GPX3	GABRE	KCNK3	KLHL13		CDH2	CCNB1	IL32	LAMA4
GS1-124K5.12	GALNT15	KCP	LAMA2		CDH4	CCNB2	INA	LBH
H19	GBA	KDR	LCP1		CDK1	CCND1	INHBA	LFNG
HDAC4	GFPT2	KIAA1644	LINC01088		CDK6	CCND2	IQGAP3	LIF
HLA-F	GLB1	KLHL13	LMO3		CDKN3	CCNE2	ISLR2	LIMCH1
HSD11B1	GLUL	LAMA2	MAOA		CEBPG	CCNJL	KIF18B	LMNB1
HSPA2	GNG4	LGI4	MAOB		CENPE	CD200	KIF20A	LOXL2
HTRA3	GPR155	LINC01088	METTL7A		CENPF	CD27-AS1	KLHL35	MB21D2
IGFBP1	GPX3	LMO3	MGST1		CENPH	CD34	KRT17	MMP3
IGFBP2	H19	MAOA	MITF		CENPI	CDC20	KRT19	MMP7
IL15	HAND2	MAOB	MOB3B		CENPK	CDC25C	LBH	MSC
IL19	HAND2-AS1	METTL7A	MUM1L1		CENPL	CDC42EP1	LFNG	MTHFD1L
IL1A	HDAC4	MGST1	MYOCD		CENPM	CDC42EP3	LIF	MXRA5
IL1RL1	HFE	MKLN1-AS	NAALAD2		CENPU	CDC6	LIMCH1	MYBL2
IL24	HIST1H2BJ	MOB3B	NDP		CEP55	CDCA2	LMNB1	NCKAP5
IL6	HLA-E	MUM1L1	NFIL3		CEP78	CDCA3	LOXL2	NDNF
KCNJ8	HLA-F	MYO16	NLGN4X		CERKL	CDCA5	LPAR2	NREP
KCNK3	HSD11B1	MYOCD	NOV		CHAF1A	CDCA7	MB21D2	NTM
KCTD7	HSD17B6	NAALAD2	NPR3		CHAF1B	CDCA8	MMP3	NUDT6
KIF5A	HSPA2	NDP	OSR2		CHN1	CDH10	MTHFD1L	OCIAD2
KLHL13	HTRA3	NFIL3	P2RY1		CHTF18	CDH2	MXRA5	PCYT1B
KREMEN1	IFI35	NLGN4X	P2RY14		CKAP2	CDH4	NAV3	PHGDH
LAMA2	IGF2	NOV	PALMD		CKAP2L	CDK1	NDNF	POSTN
LBP	IGFBP1	NPR3	PAPLN		CLSPN	CDK6	NEIL3	POU2F2
LCP1	IL15	OSR2	PARM1		CMBL	CDKN3	NNAT	PRPH2
LEFTY2	IL19	P2RY1	PDZRN3		CNTN1	CEBPG	NREP	PRR5L
LGMN	IL1A	P2RY14	PIK3IP1		COL11A1	CENPE	NTM	RAB3B
LINC-PINT	IL1RL1	PALMD	PIK3R1		COL12A1	CENPF	NUSAP1	RAD54L
LUCAT1	IL24	PAPLN	PLA2G7		CREB3L1	CENPH	OCIAD2	RASGRP3
LXN	INSR	PARM1	PLCL1		CSRP2	CENPI	OIP5	RASSF2
LYPD3	IP6K3	PDZRN3	PLCXD3		CST1	CENPK	PHGDH	RBP7
MAOA	IRS2	PIK3IP1	PLIN2		CTC-332L22.1	CENPL	POSTN	RP11-109N23.4
MAOB	KCNJ8	PIK3R1	PMP22		CTC-444N24.6	CENPM	POU2F2	RP11-188P20.3
MAP3K5	KCNK3	PLA2G7	PPARGC1A		CTD-3035D6.1	CENPU	PRR5L	RP11-299J3.8
MAPK10	KCTD7	PLCL1	PRDM8		CUEDC1	CEP55	PTTG1	RP11-303E16.2
MAPK13	KIAA0408	PLIN2	PRL		CYP2U1	CEP78	RAB3B	RP11-347C18.5
MASP1	KIF5A	PMP22	PRPS2		CYTH3	CERKL	RASGRP3	RP11-480I12.9
MCC	KLHL13	PPARGC1A	PRRG4		DACT3	CHAF1A	RASSF2	RP11-506M12.1
MEDAG	KREMEN1	PRL	PRRT3-AS1		DBP	CHDH	RBP7	RP11-563N4.1
MEIS1	LAMA2	RAMP3	RAMP3		DEPDC1	CHN1	RGMB	RP11-631N16.2
MFSD12	LBP	RGS2	RGS2		DEPDC1B	CHTF18	RP11-109N23.4	RP11-701H24.7
MFSD2A	LCP1	RP1-78O14.1	RP1-78O14.1		DIAPH3	CKAP2	RP11-188P20.3	RP11-967K21.1
MGST1	LEFTY2	RP11-152N13.16	RP11-207C16.4		DISP2	CKAP2L	RP11-299J3.8	RP11-999E24.3
MLPH	LGMN	RP11-315O6.1	RP11-325K4.2		DLGAP5	CLSPN	RP11-563N4.1	RP4-605O3.4
MOB3B	LINC-PINT	RP11-325K4.2	RP11-356B19.11		DPF3	CNIH3	RP11-701H24.7	RTKN2
MUM1L1	LYPD3	RP11-454C18.1	RP11-815J21.4		DPYSL3	CNTN1	RP4-605O3.4	SAMD11
MYLK-AS1	MAMLD1	RP11-477H21.2	RP5-884G6.2		DSCC1	COL11A1	RTKN2	SCG5
MYOCD	MAOA	RP11-48B14.1	RSPO1		DSP	COL12A1	SAMD11	SCUBE3
NFIL3	MAOB	RP11-815J21.4	S100A4		DTL	COL16A1	SCUBE3	SERTAD4
NID2	MAP3K5	RP4-740C4.7	SCARA5		DUSP5	COL1A1	SERTAD4	SFRP1
NOV	MAPK10	RPL36A-HNRNPH2	SH2D2A		DYRK2	COL27A1	SFRP1	SFRP4
NOX4	MAPK13	S100A4	SLC2A8		E2F2	COL6A6	SFRP4	SGK223
NR4A1	MASP1	SCARA5	SLC7A8		E2F7	CRABP2	SGK223	SLC1A4
OSGIN2	MCC	SH2D2A	SLITRK4		EFNB1	CREB3L1	SHCBP1	SLC20A2
OSMR	MEDAG	SLC2A8	SNCA		EGLN3	CSRP2	SIX4	SLC27A6
P4HA3	MEIS1	SLC7A8	SPTSSA		EPHA5	CTD-3035D6.1	SKA3	SLC7A3
PARM1	METTL7A	SNCA	ST6GALNAC2		ERCC2	CUEDC1	SLC1A4	SLC7A5
PC	MFSD2A	SOD2	STEAP4		ERCC6L	CYP2U1	SLC27A6	SORBS2
PDGFRA	MGST1	SPTSSA	STON1		ESCO2	CYTH3	SLC7A11	SUGCT
PHLDB2	MLPH	STEAP4	TFPI		EVA1A	DACH1	SLC7A3	SYTL5
PLTP	MOB3B	STON1	THSD7A		EZH2	DACT3	SLC7A5	TENM4
PNP	MUM1L1	TFPI	TIMP3		F2RL1	DBP	SNAI1	TGFBI
PPARGC1A	MYLK-AS1	THSD7A	TIMP4		FAM111B	DEPDC1	SORBS2	THY1
PRDM8	MYOCD	TIMP3	TMEM132B		FAM129A	DEPDC1B	SPC24	TMED10P2
PRL	NDP	TIMP4	TMEM27		FAM19A2	DHFR	SPC25	TNC
PROCR	NDRG1	TMEM132B	TMEM37		FAM64A	DHX35	STARD4-AS1	TNFRSF12A
PRRX2	NFIL3	TMEM27	TOX2		FANCD2	DIAPH3	SYTL5	TNFRSF19
PTPRU	NID2	TMEM37	TSC22D3		FANCI	DLGAP5	TENM4	TNFRSF25
RADIL	NIPAL2	TOX2	ULK4		FARP1	DLX5	TGFBI	TNFSF15
RAMP3	NKAIN1	TSC22D3	ZBTB16		FBF1	DNMBP	THY1	TNFSF4
RARRES1	NNMT	ULK4	ZEB1		FGF1	DOK5	TMSB4XP4	TOP2A
RDH10	NOX4	ZBTB16	ZFP92		FHDC1	DPF3	TNFRSF19	TTYH3
REN	NPR3	ZFP92			FHL3	DPYSL3	TNFRSF25	TUBB2B
RGS2	NR4A1				FIGNL1	DSCC1	TNFSF15	UBE2FP1
RIN2	OSGIN2				FLNC	DSP	TNFSF4	UHRF1
RNASE4	OSMR				FLRT3	DTL	TOP2A	VANGL2
RP1-78O14.1	P2RY1				FLT1	DUSP5	TTYH3	WFDC1
RP11-259K5.2	P4HA3				FOXM1	DUSP6	TUBB2B	WNT11
RP11-325K4.2	PARM1				FRAS1	DYRK2	UBE2C
RP11-331F9.3	PC				FRMD4A	E2F2	UBE2FP1
RP11-362F19.1	PDGFRA				FUT8	E2F7	UHRF1
RP11-488C13.5	PLAGL1				FZD7	EFNB1	VANGL2
RP11-492E3.2	PLCL1				GAB1	EFNB2	WFDC1
RP11-511H9.3	PNP				GAL3ST4	EFNB3	WNT11
RP11-613D13.8	POM121L9P				GBP4	EMX2
RP11-727A23.4	PPARGC1A				GINS2	EPHA2
RP11-806H10.4	PRL				GLI1	EPHA5
RP3-393E18.2	PRLR				GPC4	EPHB2
RP3-428L16.2	PROCR				GPT2	ERCC2
RP4-671G15.2	PRRG4				GTSE1	ERCC6L
RXFP1	PRRX2				GYPC	ESCO2
S100A3	PTPRU				HAS2	ETNK2
S100A4	RADIL				HCN1	ETV1
SCARA5	RAMP3				HELLS	ETV5
SELENBP1	RARRES1				HIC1	EVA1A
SERPINF1	RDH10				HIST1H3H	EXO1
SH2D1A	REN				HJURP	EZH2
SH2D2A	RGS2				HMCN1	F2RL1
SH3PXD2B	RIN2				HMGB2	FAM111B
SHC3	RNASE4				HMGN2	FAM129A
SIK1	RP1-78O14.1				HMMR	FAM149A
SLC10A6	RP11-148L24.1				HOXA13	FAM169A
SLC25A19	RP11-259K5.2				HOXD9	FAM19A2
SLC35G2	RP11-362F19.1				IFIT1	FAM64A
SLC46A3	RP11-492E3.2				IGDCC4	FANCA
SLC7A8	RP11-613D13.8				IGFBP5	FANCD2
SMIM3	RP11-806H10.4				IL32	FANCG
SNAP25	RP3-393E18.2				INA	FANCI
SNCA	RP3-428L16.2				INHBA	FARP1
SOD2	S100A3				IQGAP3	FAT1
SPTSSA	S100A4				ISLR2	FBN2
ST3GAL1	SCARA5				ITGA11	FGF1
STAR	SELENBP1				ITGA6	FGFBP3
TFPI	SERPING1				ITGA8	FHDC1
TFPI2	SGCB				KBTBD11	FHL2
THEMIS2	SGTB				KCNMB4	FHL3
THSD7A	SH2D1A				KIAA0101	FIGNL1
TIMP3	SH2D2A				KIAA1524	FLI1
TLE2	SHC3				KIF11	FLNC
TMEM132B	SIK1				KIF13B	FLRT3
TMEM154	SLC10A6				KIF14	FLT1
TMEM176A	SLC25A19				KIF15	FOXM1
TMEM37	SLC35G2				KIF18A	FRMD4A
TPCN1	SLC37A3				KIF18B	FUT8
TRBC2	SLC7A8				KIF20A	FZD7
TRPC4	SNAP25				KIF20B	GAB1
TYMP	SNCA				KIF22	GAL3ST4
VWA1	SOD2				KIF23	GBP4
WDR86-AS1	SPTSSA				KIF2C	GGCT
WIPI1	SQRDL				KIF4A	GINS2
XXYLT1-AS2	ST20				KIT	GINS4
ZDHHC14	ST3GAL1				KLF5	GLI1
	STAR				KLHDC9	GOLGA6L9
	TFPI				KLHL35	GPT2
	TFPI2				KRT17	GREM1
	TGM2				KRT19	GREM2
	THSD7A				LBH	GS1-393G12.13
	TIMP3				LFNG	GTSE1
	TLE2				LIG1	GUCY1A3
	TMEM132B				LOXL2	GYPC
	TMEM154				LRRC1	HAS2
	TMEM37				LRRC17	HCG17
	TMEM45A				LYRM1	HCN1
	TPCN1				MAD2L1	HELLS
	TRBC2				MAP1B	HIC1
	TRMT44				MB21D2	HIRIP3
	TRPC4				MCM10	HIST1H2BH
	TUBA4A				MCM2	HJURP
	TYMP				MCM5	HMCN1
	ULK4				ME3	HMGB2
	VWA1				MELK	HMGN2
	WDR86-AS1				MET	HMMR
	WIPI1				MID1	HOXA13
	ZBTB16				MIPEP	HOXD9
	ZDHHC14				MIR497HG	IFIT1
	ZEB1				MKI67	IGDCC4
	ZFP92				MMP11	IGFBP5
					MMP16	IL27RA
					MND1	IL32
					MNS1	INA
					MRVI1	IQGAP3
					MSC	ISLR2
					MSH2	ITGA11
					MXRA5	ITGA6
					MYBL2	JAM2
					MYH10	KBTBD11
					MYO6	KCNMB4
					MYOF	KIAA0101
					NAV2	KIAA1524
					NAV3	KIF11
					NCAPH	KIF14
					NDC80	KIF15
					NEIL3	KIF18A
					NEK2	KIF18B
					NES	KIF20A
					NGF	KIF20B
					NHSL2	KIF22
					NMT2	KIF23
					NOTCH1	KIF2C
					NREP	KIF4A
					NRP2	KIT
					NRXN3	KLF5
					NTM	KLHL35
					NUF2	KRT17
					NUSAP1	KRT19
					OLFM1	LBH
					OR2A7	LCA5
					ORC1	LFNG
					ORC6	LIF
					PABPC4L	LIG1
					PAG1	LIMCH1
					PAK1	LINC00327
					PARD3B	LINC00869
					PDE5A	LINC01137
					PDGFB	LOXL1-AS1
					PDLIM5	LOXL2
					PER3	LPAR2
					PFKP	LRRC1
					PHGDH	LRRC17
					PKNOX2	LRRN1
					PLEKHA6	MAD2L1
					PLEKHF2	MB21D2
					PLK1	MCM10
					PLK4	MCM2
					POC1A	MCM4
					POSTN	MCM5
					PPIH	MCM7
					PRC1	MDGA1
					PREX2	ME3
					PRICKLE1	MELK
					PRR5	MEST
					PRR5L	MID1
					PRSS23	MIPEP
					PTTG1	MIR503HG
					RAB3B	MKI67
					RACGAP1	MMP11
					RAD51	MMP16
					RAD51AP1	MND1
					RAD54L	MNS1
					RAPGEF3	MRVI1
					RASGRP3	MSC
					RASSF2	MSH2
					RECK	MTHFD1L
					RECQL4	MXRA5
					RFC3	MYBL2
					RGMB	MYH10
					RGS9	MYOF
					RHOBTB1	MZT2A
					RNASEH2A	NAV2
					ROR1	NAV3
					RP1-151F17.1	NCAM2
					RP11-127B20.3	NCAPD2
					RP11-214K3.19	NCAPD3
					RP11-268J15.5	NCAPH
					RP11-27I1.4	NCKAP5
					RP11-299J3.8	NDC80
					RP11-318C24.2	NDST1
					RP11-347C18.5	NDUFA6-AS1
					RP11-385D13.3	NEIL3
					RP11-425D10.10	NEK2
					RP11-448G15.3	NES
					RP11-598F7.6	NFE2L3
					RP11-631N16.2	NFKBID
					RP11-696N14.1	NGF
					RP11-727F15.13	NHSL2
					RP5-1148A21.3	NLGN1
					RPP40	NMT2
					RRM2	NOTCH1
					RTN4R	NPTXR
					S100A10	NR3C1
					SAPCD2	NR3C2
					SCN2A	NREP
					SCUBE3	NRP2
					SEMA3C	NRXN3
					SEMA6D	NTM
					SERTAD4	NTN4
					SFRP4	NUF2
					SGCG	NUSAP1
					SGK223	OBSCN
					SH3BP4	OCIAD2
					SH3RF2	OIP5
					SHCBP1	OLFM1
					SHROOM2	OR2A7
					SKA1	ORC1
					SKA3	ORC6
					SKP2	OSBPL1A
					SLC12A7	PABPC4L
					SLC1A4	PAFAH1B3
					SLC20A2	PAG1
					SLC2A11	PAK1
					SLC4A4	PARD3B
					SLC7A3	PBK
					SLC7A5	PCDH7
					SMC4	PDCL3P5
					SPAG5	PDE4DIP
					SPC24	PDE5A
					SPC25	PDGFB
					SPIN4	PDGFC
					STARD4-AS1	PDLIM5
					STARD8	PER3
					STIL	PFKFB2
					SUGCT	PFKP
					SYDE2	PGM5P2
					SYTL2	PHGDH
					SYTL5	PHLPP1
					TACC3	PHTF2
					TACSTD2	PIP5K1B
					TCF19	PKNOX2
					TES	PLEKHG2
					TET3	PLK1
					TK1	PLK2
					TLE4	PLK4
					TMED10P2	PMAIP1
					TMEM133	POC1A
					TMEM88	POLH
					TMPO	POMK
					TNC	POSTN
					TNFRSF12A	POU2F2
					TNFRSF19	PPP1R13B
					TNFSF4	PRC1
					TOP2A	PREX2
					TPX2	PRICKLE1
					TRAIP	PRPH2
					TRAK1	PRPS1
					TRANK1	PRR5
					TRIB2	PRR5L
					TRIM22	PRSS23
					TRIM45	PSMC3IP
					TROAP	PTHLH
					TTK	PTPRD
					TUBB2B	PTTG1
					TUFT1	PUS7L
					TYMS	RAB3B
					U47924.31	RAB3IP
					UBE2C	RACGAP1
					UBL3	RAD51
					UHRF1	RAD51AP1
					USP1	RAD54L
					USP3-AS1	RAPGEF3
					USP53	RASGRP3
					VASP	RASSF2
					VRK1	RBP5
					WBSCR17	RECK
					WFDC1	RECQL4
					WNT11	RFC3
					XRCC2	RGMB
					YEATS4	RGS10
					ZBED3	RGS3
					ZNF185	RHNO1
					ZNF365	RHOBTB1
					ZNF367	RNASEH2A
					ZNF608	ROBO2
					ZNF703	ROR1
					ZNF704	RP1-151F17.1
					ZNF85	RP1-39G22.7
					ZNF93	RP11-111M22.4
					ZWILCH	RP11-20I23.13
					ZWINT	RP11-214K3.19
						RP11-268J15.5
						RP11-299J3.8
						RP11-347C18.5
						RP11-385D13.3
						RP11-425D10.10
						RP11-498C9.15
						RP11-517P14.2
						RP11-598F7.6
						RP11-727F15.13
						RP11-97C16.1
						RP5-1148A21.3
						RPSAP52
						RRM2
						RTN4R
						RUSC2
						S100A10
						SAPCD2
						SCN2A
						SCN8A
						SCUBE3
						SDC1
						SEMA3C
						SEMA6D
						SERTAD4
						SETBP1
						SFRP4
						SGCG
						SGK223
						SH2D4A
						SH3BP4
						SH3RF2
						SHB
						SHCBP1
						SHROOM2
						SKA3
						SKP2
						SLC12A7
						SLC1A4
						SLC20A2
						SLC2A11
						SLC4A4
						SLC7A3
						SLC7A5
						SMC4
						SOBP
						SOX12
						SPAG5
						SPC24
						SPC25
						SPECC1
						SPIN4
						SPRY1
						ST7-AS1
						STARD4-AS1
						STIL
						SULT1C4
						SYDE2
						SYTL2
						SYTL5
						TACC3
						TACSTD2
						TCF19
						TENM3
						TENM4
						TES
						TET3
						TK1
						TLE4
						TMED10P2
						TMEM117
						TMEM119
						TMEM133
						TMEM173
						TMEM44
						TMPO
						TNC
						TNFRSF12A
						TNFRSF19
						TNFSF4
						TNXB
						TOP2A
						TOX
						TP53
						TP53TG3D
						TPX2
						TRAIP
						TRAK1
						TRANK1
						TRIB2
						TRIM22
						TRIM47
						TROAP
						TSC22D1
						TTK
						TUBB2B
						TUFT1
						TYMS
						UBE2C
						UBL3
						UHRF1
						UNC5B-AS1
						USP1
						USP3-AS1
						USP49
						USP53
						VASP
						VRK1
						WBSCR17
						WFDC1
						WNT11
						XRCC2
						YEATS4
						ZBED3
						ZFP14
						ZGLP1
						ZMAT3
						ZNF16
						ZNF185
						ZNF367
						ZNF469
						ZNF608
						ZNF667
						ZNF703
						ZNF704
						ZNF93
						ZWILCH
						ZWINT
