# Supplementary material for: Differential gene expression in decidualized human endometrial stromal cells induced by different stimuli
Source: Sci Rep. 2024 Apr 2;14:7726. doi: 10.1038/s41598-024-58065-z (PMC10987566; doi:10.1038/s41598-024-58065-z)
Supplement: Supplementary file 9 — Supplementary Table 8. [file 41598_2024_58065_MOESM9_ESM.xlsx]

## Sheet: ST8_REVIGO common
	Supplementary Table S8. List of summarized GO terms by REVIGO analysis, their related cellular functions, and gene symbols belonging to each term (common genes).
	Up-regulated genes
	cellular functions	Gene Ontology term	gene ratio	log10.p-value	gene
	angiogenesis	angiogenesis	5.06912	-3.60588	MEIS1, CCL8, ANPEP, SH2D2A, HAND2, NPR3, ANG, APOD, THSD7A, GLUL, TYMP
	immune system	immune response	5.99078	-2.26135	C1R, IL15, IL19, HLA-F, HLA-E, C3, IL1A, IL1RL1, CCL8, PNP, NFIL3, CTSL, ENPP1
	signal transduction	positive regulation of receptor recycling	1.38249	-2.18805	RAMP3, ECE1, SNCA
		signal transduction	11.0599	-2.27614	IGFBP1, TLE2, SHC3, IL15, SH2D2A, IL24, NPR3, CREM, IL19, IRS2, OSGIN2, MCC, NDRG1, MOB3B, TYMP, MAPK10, C3, IL1RL1, NR4A1, CCL8, ANPEP, RADIL, GABRE, RIN2
		regulation of blood pressure	2.30415	-2.08729	EDNRB, ANPEP, NPR3, REN, SOD2
	cell proliferation	aging	3.68664	-2.99712	IGFBP1, EDNRB, IL15, CNR1, P2RY1, SERPING1, APOD, SOD2
		positive regulation of cell population proliferation	7.8341	-3.80671	HDAC4, PDGFRA, MYOCD, IL15, INSR, IL24, IGF2, AKR1C2, IRS2, PRL, OSMR, PRLR, MEIS1, EDNRB, ACER3, CD248, LGMN
	metabolism	proteolysis	5.99078	-2.87177	CFD, C1S, HTRA3, C3, ADAMTS5, CTSL, ANPEP, REN, MASP1, ADAMTS8, CTSB, LGMN, TGM2
		cholesterol metabolic process	2.76498	-2.78067	ABCA1, STAR, GBA, APOC1, APOE, CES1
		cellular response to starvation	2.30415	-2.12707	GBA, WIPI1, GLUL, FOXO1, MFSD2A
		zymogen activation	1.84332	-2.63125	CTSL, C1R, C1RL, MASP1
		phospholipid efflux	1.38249	-2.11843	ABCA1, APOC1, APOE
		negative regulation of protein metabolic process	0.921659	-1.05145	EDNRB, APOE
	insulin signaling	insulin receptor signaling pathway	2.30415	-2.29979	IGFBP1, INSR, IGF2, IRS2, FOXO1
	Down-regulated genes
	cellular functions	Gene Ontology term	gene ratio	log10.p-value	gene
	cell morphology	cell adhesion	6.54762	-5.6156	ROBO2, NLGN1, NRP2, COL16A1, TNXB, PCDH10, TROAP, NTM, TNC, NEDD9, LOXL2, EFNB1, CDH4, CDH2, NCAM2, MYH10, CD34, IL32, POSTN, PCDH7, RGMB, ATP1B1, PARD3B, COL1A1, OBSCN, PRPH2, ITGA11, ADAM12, FAT1, CNTN1, ITGA6, COL6A6, EPHA2
		extracellular matrix organization	2.38095	-2.40406	ADAMTS16, COL1A1, MMP11, POSTN, COL27A1, COL16A1, MMP16, COL11A1, COL6A6, ITGA6, OLFML2A, RECK
		cell-cell adhesion	3.57143	-5.54297	DSP, ROBO2, TNXB, PRICKLE1, OBSCN, BAIAP2L1, CDH2, IGDCC4, CDH10, ITGA11, FAT1, CNTN1, CDC42EP1, ITGA6, PDLIM5, CD34, CD200, JAM2
	signal transduction	protein phosphorylation	5.15873	-3.67249	PRR5, DYRK2, PDGFB, CDCA8, PRR5L, IQGAP3, AURKB, AURKA, PAK1, CCNB1, WNT11, CCND1, NEK2, BUB1, PLK4, PLK2, PLK1, VRK1, OBSCN, MELK, CDK6, CAMK4, CDK1, POMK, BIRC5, GAS6
		response to X-ray	1.19048	-4.22932	BLM, RAD51, CCND1, MSH2, XRCC2, TP53
		ephrin receptor signaling pathway	1.5873	-3.77585	EPHA5, EFNB1, PAK1, SIPA1L1, EFNB3, CHN1, EPHB2, EPHA2
	cell proliferation	double-strand break repair via break-induced replication	0.992063	-3.91005	GINS2, MCM7, GINS4, MCM5, MCM2
		DNA replication	3.57143	-8.46535	GINS2, BLM, RFC3, RRM2, PCNA, LIG1, MCM7, CHTF18, RECQL4, FAM111B, ORC6, CHAF1A, ORC1, CDK1, MCM5, DTL, POLH, MCM2
		DNA replication initiation	1.5873	-5.56593	ORC6, MCM7, ORC1, CCNE2, MCM10, MCM5, CDC6, MCM2
		apoptotic process	5.15873	-2.37975	PHLPP1, CDCA7, BUB1B, PRICKLE1, NR3C1, SHB, AURKA, PAK1, EVA1A, ZMAT3, PMAIP1, PHLDA2, BUB1, HELLS, SEMA6A, CADM1, TNFRSF19, CKAP2, TRAIP, GREM1, TPX2, MELK, CDK1, BIRC5, TP53, MCM2
		cell cycle	7.53968	-13.5589	PRR5, ERCC6L, CDCA2, ANAPC15, CDCA3, MCM7, UHRF1, CDCA5, HJURP, NEDD9, BRCA1, KIF11, MKI67, NR3C1, CHTF18, SMC4, AURKA, RASSF2, CHAF1A, NUF2, E2F2, OIP5, HMCN1, FANCI, HELLS, CDC25C, ZNF16, PARD3B, BIRC5, MCM5, FAM64A, KIF20B, AJUBA, TP53, SPC24, CDKN3, MCM2, RHNO1
		mitotic spindle organization	3.57143	-14.1302	STIL, PLK2, PLK1, CDCA8, TTK, KIF11, NDC80, AURKB, AURKA, CENPE, CCNB1, CENPH, KIF4A, NUF2, TACC3, BIRC5, DLGAP5, SPC25
		cell population proliferation	2.38095	-2.35168	NDST1, DACH1, MELK, MCM7, ATAD5, CDK1, TACC3, MCM10, MKI67, CDC25C, BUB1, AURKB
		positive regulation of cell population proliferation	5.55556	-3.75316	FLT1, TNXB, NOTCH1, KIF14, PDGFB, TNC, TTK, FOXM1, FGF1, GLI1, PTHLH, CDC20, PAK1, CCND2, ZNF703, PDGFC, HAS2, LIF, BMP6, ZNF16, GREM1, SAPCD2, PRC1, TNFSF4, KIT, BIRC5, KIF20B, EZH2
		meiotic chromosome condensation	0.793651	-3.62542	NCAPD2, NCAPD3, SMC4, NCAPH
		interstrand cross-link repair	1.19048	-2.75182	RAD51AP1, FANCI, NEIL3, RAD51, FANCD2, FANCA
		negative regulation of DNA-templated transcription	5.15873	-2.57122	HDAC5, NOTCH1, HMGB2, PDGFB, BRCA1, PRICKLE1, FOXM1, NR3C1, LOXL2, DACH1, LBH, WNT11, CREB3L1, ZNF703, ANKRD1, PPARGC1B, TRIM22, BEND6, GREM1, CENPF, TNFSF4, DEPDC1, BIRC5, GAS6, TP53, EZH2
		cell division	12.1032	-31.574	ERCC6L, KIF14, BUB1B, KIF11, NR3C1, SMC4, CDC20, CCND2, PTTG1, CCND1, NUF2, NEK2, OIP5, HMCN1, HELLS, LIG1, VRK1, CDC25C, ZNF16, PARD3B, ASPM, CCNA1, CCNE2, BIRC5, MCM5, FAM64A, KIF2C, KIF20B, CDCA2, ANAPC15, CDCA3, CDCA5, CDCA7, NEDD9, NCAPG, CDCA8, SKA3, NCAPH, AURKB, AURKA, CCNB2, CCNB1, BUB1, SPAG5, UBE2C, CDC6, NDC80, ZWINT, CENPE, TPX2, CENPF, KIF18B, CDK6, PRC1, CDK1, TACC3, NCAPD2, NCAPD3…
		kinetochore assembly	0.992063	-3.4936	CENPE, CENPF, CENPH, CENPK, DLGAP5
		regulation of cell cycle	2.77778	-2.00318	PLK1, BRCA1, FOXM1, CDK6, CCNE2, FIGNL1, ZNF703, BIRC5, E2F2, SKP2, KIF20B, TP53, DTL, CDKN3
		protein localization to chromatin	0.793651	-2.33618	MSH2, PLK1, ESCO2, EZH2
		liver regeneration	1.38889	-4.00331	SLC7A5, PCNA, CCND1, TYMS, GLI1, EZH2, AURKA
		positive regulation of mitotic cytokinesis	0.595238	-2.28842	CDCA8, BIRC5, AURKB
		positive regulation of chromosome condensation	0.992063	-4.72737	NCAPG, NCAPD2, NCAPD3, SMC4, NCAPH
	cell differentiation	osteoblast differentiation	2.18254	-3.13738	COL1A1, WNT11, IGFBP5, CREB3L1, FIGNL1, ITGA11, TMEM119, TNC, GLI1, BMP6, EPHA2
